# Supplementary material for: 2,2′-(Decane-1,10-di­yl)dibenz­imid­azo­lium dichloride trihydrate
Source: Acta Crystallogr Sect E Struct Rep Online. 2008 Mar 12;64(Pt 4):o696. doi: 10.1107/S160053680800617X (PMC2960893; doi:10.1107/S160053680800617X)
Supplement: Supplementary file 1 [file e-64-0o696-sup1.cif]

##############################################################################
###                                                                        ###
###        Electronic paper (Acta Crystallographica Section E)             ###
###                                                                        ###
##############################################################################
#                                                                            #
# This CIF contains the data in a paper accepted for publication in Acta     #
# Crystallographica Section E. It conforms to the requirements of Notes      #
# for Authors for Section E, and has been peer reviewed under the auspices   #
# of the IUCr Commission on Journals.                                        #
#                                                                            #
# Full details of the Crystallographic Information File format               #
# are given in the paper "The Crystallographic Information File (CIF):       #
# a New Standard Archive File for Crystallography" by S. R. Hall, F. H.      #
# Allen and I. D. Brown [Acta Cryst. (1991), A47, 655-685].                  #
#                                                                            #
# The current version of the core CIF dictionary is obtainable from          #
# ftp://ftp.iucr.org/pub/cif_core.dic. The current version number is 2.4.    #
#                                                                            #
# Software is freely available for graphical display of the structure(s) in  #
# this CIF.  For information consult the CIF home page http://www.iucr.org/  #
# cif/home.html                                                              #
#                                                                            #
# This file may be used for bona fide research purposes within the           #
# scientific community so long as proper attribution is given to the journal # 
# article from which it was obtained.                                        #
#                                                                            #
##############################################################################
                                             
data_global
_audit_creation_method     'SHELXL-97'
_journal_date_recd_electronic     2008-02-17
_journal_date_accepted     2008-03-06
_journal_name_full     'Acta Crystallographica, Section E'
_journal_year     2008
_journal_volume     64
_journal_issue      4
_journal_page_first     o696
_journal_page_last     o696
_journal_paper_category     QO
_journal_coeditor_code     RK2079
_publ_contact_author_name     'Yun-Qian Zhang'
_publ_contact_author_address
;
 Key Laboratory of Macrocyclic and Supramolecular Chemistry of Guizhou
 Province, Guizhou University, Guiyang, 550025, People's Republic of China.
;
_publ_contact_author_email     sci.yqzhang@gzu.edu.cn
_publ_contact_author_fax     '86 851 3620906'
_publ_contact_author_phone     '86 851 3620906'
_publ_section_title
;
2,2'-(Decane-1,10-diyl)dibenzimidazolium dichloride trihydrate
;
loop_
    _publ_author_name
    _publ_author_address
    'Jun-Ming Yi'
;
Center for Research & Development of Fine Chemicals Guizhou University
Guiyang 550025
People's Republic of China
;
    'Yun-Qian Zhang'
;
Key Laboratory of Macrocyclic and Supramolecular Chemistry of Guizhou Province
Guizhou University
Guiyang 550025
People's Republic of China
;
    'Sai-Feng Xue'
;
Key Laboratory of Macrocyclic and Supramolecular Chemistry of Guizhou Province
Guizhou University
Guiyang 550025
People's Republic of China
;
    'Qian-Jiang Zhu'
;
Institute of Applied Chemistry Guizhou University
Guiyang 550025
People's Republic of China
;
data_I
_audit_creation_method     SHELXL97
_chemical_name_systematic
;
2,2'-(Decane-1,10-diyl)dibenzimidazolium dichloride trihydrate
;
_chemical_name_common     ?
_chemical_formula_moiety     'C24 H32 N4 2+, 2(Cl -), 3(H2 O)'
_chemical_formula_sum     'C24 H38 Cl2 N4 O3'
_chemical_formula_iupac     'C24 H32 N4 2+, 2Cl -, 3H2 O'
_chemical_formula_weight     501.48
_chemical_melting_point     ?
_symmetry_cell_setting     triclinic
_symmetry_space_group_name_H-M     'P -1'
_symmetry_space_group_name_Hall     '-P 1'
loop_
    _symmetry_equiv_pos_as_xyz
    'x, y, z'
    '-x, -y, -z'
_cell_length_a     10.8482(6)
_cell_length_b     11.5089(6)
_cell_length_c     11.9503(6)
_cell_angle_alpha     77.619(2)
_cell_angle_beta     71.501(2)
_cell_angle_gamma     76.030(2)
_cell_volume     1357.58(13)
_cell_formula_units_Z     2
_cell_measurement_reflns_used     13250
_cell_measurement_theta_min     1.82
_cell_measurement_theta_max     25.0
_cell_measurement_temperature     293(2)
_exptl_crystal_description     'Prism'
_exptl_crystal_colour     'Colourless'
_exptl_crystal_size_max     0.29
_exptl_crystal_size_mid     0.24
_exptl_crystal_size_min     0.16
_exptl_crystal_density_diffrn     1.227
_exptl_crystal_density_meas     ?
_exptl_crystal_density_method     'Not measured'
_exptl_crystal_F_000     536
_exptl_absorpt_coefficient_mu     0.270
_exptl_absorpt_correction_type     multi-scan
_exptl_absorpt_process_details     '(SADABS; Bruker, 2005)'
_exptl_absorpt_correction_T_min     0.9258
_exptl_absorpt_correction_T_max     0.9581
_exptl_special_details
;
;
_diffrn_ambient_temperature     293(2)
_diffrn_radiation_type     MoK\a
_diffrn_radiation_wavelength     0.71073
_diffrn_radiation_source     'Fine--focus sealed tube'
_diffrn_radiation_monochromator     'Graphite'
_diffrn_measurement_device_type     'Bruker APEXII CCD area-detector'
_diffrn_measurement_method     '\f and \w'
_diffrn_reflns_number     13250
_diffrn_reflns_av_R_equivalents     0.0243
_diffrn_reflns_av_sigmaI/netI     0.0279
_diffrn_reflns_theta_min     1.82
_diffrn_reflns_theta_max     25.00
_diffrn_reflns_theta_full     25.00
_diffrn_measured_fraction_theta_max     0.984
_diffrn_measured_fraction_theta_full     0.984
_diffrn_reflns_limit_h_min     -12
_diffrn_reflns_limit_h_max     12
_diffrn_reflns_limit_k_min     -12
_diffrn_reflns_limit_k_max     13
_diffrn_reflns_limit_l_min     -11
_diffrn_reflns_limit_l_max     14
_diffrn_standards_number     0
_diffrn_standards_interval_count     0
_diffrn_standards_interval_time     0
_diffrn_standards_decay_%     ?
_refine_special_details
;
 Refinement of <i>F</i>^2^ against ALL reflections. The weighted
 <i>R</i>--factor w<i>R</i> and goodness of fit S are based on <i>F</i>^2^,
 conventional <i>R</i>--factors <i>R</i> are based on <i>F</i>, with <i>F</i>
 set to zero for negative <i>F</i>^2^. The threshold expression of
 <i>F</i>^2^ > 2\s(<i>F</i>^2^) is used only for calculating
 <i>R</i>--factors(gt) etc. and is not relevant to the choice of reflections
 for refinement. <i>R</i>--factors based on <i>F</i>^2^ are statistically about
 twice as large as those based on <i>F</i>, and <i>R</i>R--factors based on ALL
 data will be even larger.
;
_reflns_number_total     4702
_reflns_number_gt     3802
_reflns_threshold_expression     I>2\s(I)
_refine_ls_structure_factor_coef     Fsqd
_refine_ls_matrix_type     'Full'
_refine_ls_R_factor_all     0.0464
_refine_ls_R_factor_gt     0.0346
_refine_ls_wR_factor_gt     0.0839
_refine_ls_wR_factor_ref     0.0889
_refine_ls_goodness_of_fit_ref     1.058
_refine_ls_restrained_S_all     1.058
_refine_ls_number_reflns     4702
_refine_ls_number_parameters     298
_refine_ls_number_restraints     0
_refine_ls_hydrogen_treatment     constr
_refine_ls_weighting_scheme     'Calc'
_refine_ls_weighting_details
          'calc w=1/[\s^2^(Fo^2^)+(0.0377P)^2^+0.299P] where P=(Fo^2^+2Fc^2^)/3'
_atom_sites_solution_hydrogens     'Geom'
_atom_sites_solution_primary     'Direct'
_atom_sites_solution_secondary     'Difmap'
_refine_ls_shift/su_max     0.000
_refine_ls_shift/su_mean     0.000
_refine_diff_density_max     0.224
_refine_diff_density_min     -0.180
_refine_ls_extinction_method     none
_refine_ls_extinction_coef     ?
loop_
    _atom_type_symbol
    _atom_type_description
    _atom_type_scat_dispersion_real
    _atom_type_scat_dispersion_imag
    _atom_type_scat_source
    'C' 'C' 0.0033 0.0016
                         'International Tables Vol C Tables 4.2.6.8 and 6.1.1.4'
    'H' 'H' 0.0000 0.0000
                         'International Tables Vol C Tables 4.2.6.8 and 6.1.1.4'
    'Cl' 'Cl' 0.1484 0.1585
                         'International Tables Vol C Tables 4.2.6.8 and 6.1.1.4'
    'N' 'N' 0.0061 0.0033
                         'International Tables Vol C Tables 4.2.6.8 and 6.1.1.4'
    'O' 'O' 0.0106 0.0060
                         'International Tables Vol C Tables 4.2.6.8 and 6.1.1.4'
_computing_data_collection     'APEX2 (Bruker, 2005)'
_computing_cell_refinement     'SAINT (Bruker, 2005)'
_computing_data_reduction     'SAINT (Bruker, 2005)'
_computing_structure_solution     'SHELXS97 (Sheldrick, 2008)'
_computing_structure_refinement     'SHELXL97 (Sheldrick, 2008)'
_computing_molecular_graphics     'ORTEP-3  (Farrugia, 1997)'
_computing_publication_material     'WinGX (Farrugia, 1999)'
loop_
    _atom_site_type_symbol
    _atom_site_label
    _atom_site_fract_x
    _atom_site_fract_y
    _atom_site_fract_z
    _atom_site_U_iso_or_equiv
    _atom_site_adp_type
    _atom_site_calc_flag
    _atom_site_refinement_flags
    _atom_site_occupancy
    _atom_site_disorder_assembly
    _atom_site_disorder_group
    C C1 0.64008(18) 0.65504(16) 0.11143(15) 0.0407(4) Uani d . 1 . .
    C C2 0.6254(2) 0.78026(18) 0.09401(19) 0.0572(5) Uani d . 1 . .
    H H2 0.5447 0.8308 0.0923 0.069 Uiso calc R 1 . .
    C C3 0.7371(2) 0.8257(2) 0.07942(19) 0.0624(6) Uani d . 1 . .
    H H3 0.7317 0.9091 0.0668 0.075 Uiso calc R 1 . .
    C C4 0.8579(2) 0.7500(2) 0.08310(17) 0.0570(6) Uani d . 1 . .
    H H4 0.9307 0.7845 0.0729 0.068 Uiso calc R 1 . .
    C C5 0.87257(19) 0.62624(19) 0.10132(16) 0.0487(5) Uani d . 1 . .
    H H5 0.9530 0.5759 0.1043 0.058 Uiso calc R 1 . .
    C C6 0.76037(17) 0.58019(16) 0.11513(15) 0.0387(4) Uani d . 1 . .
    C C7 0.61491(17) 0.46486(15) 0.13702(15) 0.0364(4) Uani d . 1 . .
    C C8 0.55400(18) 0.35944(16) 0.14626(17) 0.0418(4) Uani d . 1 . .
    H H8A 0.5851 0.3315 0.0693 0.050 Uiso calc R 1 . .
    H H8B 0.4589 0.3864 0.1634 0.050 Uiso calc R 1 . .
    C C9 0.58230(18) 0.25312(15) 0.24031(15) 0.0392(4) Uani d . 1 . .
    H H9A 0.5473 0.2783 0.3186 0.047 Uiso calc R 1 . .
    H H9B 0.6772 0.2260 0.2255 0.047 Uiso calc R 1 . .
    C C10 0.51925(18) 0.14950(16) 0.23773(16) 0.0409(4) Uani d . 1 . .
    H H10A 0.4243 0.1771 0.2548 0.049 Uiso calc R 1 . .
    H H10B 0.5514 0.1281 0.1579 0.049 Uiso calc R 1 . .
    C C11 0.54728(18) 0.03713(16) 0.32589(16) 0.0415(4) Uani d . 1 . .
    H H11A 0.6422 0.0092 0.3085 0.050 Uiso calc R 1 . .
    H H11B 0.5093 -0.0263 0.3148 0.050 Uiso calc R 1 . .
    C C12 0.49251(16) 0.05731(15) 0.45552(15) 0.0384(4) Uani d . 1 . .
    H H12A 0.5374 0.1144 0.4686 0.046 Uiso calc R 1 . .
    H H12B 0.3994 0.0935 0.4705 0.046 Uiso calc R 1 . .
    C C13 0.16012(15) -0.00823(15) 0.50147(15) 0.0340(4) Uani d . 1 . .
    C C14 0.19499(17) -0.13242(16) 0.50035(18) 0.0430(4) Uani d . 1 . .
    H H14 0.1875 -0.1877 0.5703 0.052 Uiso calc R 1 . .
    C C15 0.24119(18) -0.16880(18) 0.38967(19) 0.0484(5) Uani d . 1 . .
    H H15 0.2662 -0.2511 0.3848 0.058 Uiso calc R 1 . .
    C C16 0.25169(17) -0.08601(18) 0.28440(18) 0.0463(5) Uani d . 1 . .
    H H16 0.2826 -0.1148 0.2116 0.056 Uiso calc R 1 . .
    C C17 0.21752(16) 0.03697(17) 0.28543(16) 0.0405(4) Uani d . 1 . .
    H H17 0.2246 0.0921 0.2153 0.049 Uiso calc R 1 . .
    C C18 0.17194(15) 0.07423(15) 0.39687(15) 0.0329(4) Uani d . 1 . .
    C C19 0.09620(15) 0.17706(16) 0.55014(15) 0.0353(4) Uani d . 1 . .
    C C20 0.04445(17) 0.27781(17) 0.62225(17) 0.0454(5) Uani d . 1 . .
    H H20A 0.0525 0.2469 0.7023 0.055 Uiso calc R 1 . .
    H H20B -0.0489 0.3056 0.6283 0.055 Uiso calc R 1 . .
    C C21 0.11453(17) 0.38577(16) 0.57205(17) 0.0436(4) Uani d . 1 . .
    H H21A 0.1086 0.4154 0.4912 0.052 Uiso calc R 1 . .
    H H21B 0.0685 0.4502 0.6194 0.052 Uiso calc R 1 . .
    C C22 0.25918(16) 0.35777(15) 0.57035(17) 0.0398(4) Uani d . 1 . .
    H H22A 0.2659 0.3266 0.6507 0.048 Uiso calc R 1 . .
    H H22B 0.3064 0.2952 0.5210 0.048 Uiso calc R 1 . .
    C C23 0.32401(18) 0.46815(16) 0.52292(18) 0.0463(5) Uani d . 1 . .
    H H23A 0.2725 0.5324 0.5688 0.056 Uiso calc R 1 . .
    H H23B 0.3220 0.4959 0.4408 0.056 Uiso calc R 1 . .
    C C24 0.46640(18) 0.44573(17) 0.52768(17) 0.0453(5) Uani d . 1 . .
    H H24A 0.4678 0.4235 0.6103 0.054 Uiso calc R 1 . .
    H H24B 0.5167 0.3778 0.4864 0.054 Uiso calc R 1 . .
    Cl Cl1 0.18425(5) 0.85742(4) 0.02569(4) 0.04826(14) Uani d . 1 . .
    Cl Cl2 0.16011(5) 0.39667(4) 0.21933(4) 0.05033(15) Uani d . 1 . .
    N N1 0.55187(14) 0.57926(12) 0.12641(13) 0.0397(4) Uani d . 1 . .
    H H1 0.4698 0.6027 0.1285 0.048 Uiso calc R 1 . .
    N N2 0.73979(14) 0.46237(13) 0.13165(13) 0.0400(4) Uani d . 1 . .
    H H2A 0.7986 0.3979 0.1375 0.048 Uiso calc R 1 . .
    N N3 0.11251(13) 0.06012(13) 0.59441(12) 0.0362(3) Uani d . 1 . .
    H H3A 0.0962 0.0311 0.6691 0.043 Uiso calc R 1 . .
    N N4 0.13153(13) 0.18871(12) 0.43127(12) 0.0355(3) Uani d . 1 . .
    H H4A 0.1296 0.2562 0.3835 0.043 Uiso calc R 1 . .
    O O1W 0.95820(12) 0.03649(11) 0.16974(10) 0.0452(3) Uani d . 1 . .
    H H1WA 1.0290 -0.0060 0.1285 0.054 Uiso d R 1 . .
    H H1WB 0.9039 0.0643 0.1235 0.054 Uiso d R 1 . .
    O O3W 0.28364(12) 0.62540(11) 0.18261(12) 0.0529(4) Uani d . 1 . .
    H H3WA 0.2395 0.5627 0.1963 0.063 Uiso d R 1 . .
    H H3WB 0.2443 0.6840 0.1315 0.063 Uiso d R 1 . .
    O O2W 0.92820(12) 0.28229(11) 0.20533(12) 0.0494(3) Uani d . 1 . .
    H H2WA 0.9616 0.2021 0.1829 0.059 Uiso d R 1 . .
    H H2WB 0.9970 0.3157 0.1996 0.059 Uiso d R 1 . .
loop_
    _atom_site_aniso_label
    _atom_site_aniso_U_11
    _atom_site_aniso_U_22
    _atom_site_aniso_U_33
    _atom_site_aniso_U_12
    _atom_site_aniso_U_13
    _atom_site_aniso_U_23
    C1 0.0453(10) 0.0372(10) 0.0372(10) -0.0113(8) -0.0083(8) -0.0014(8)
    C2 0.0637(13) 0.0390(12) 0.0617(14) -0.0091(10) -0.0123(11) -0.0012(10)
    C3 0.0850(17) 0.0438(12) 0.0578(14) -0.0296(12) -0.0094(12) -0.0023(10)
    C4 0.0653(14) 0.0640(14) 0.0463(12) -0.0362(12) -0.0062(10) -0.0053(10)
    C5 0.0473(11) 0.0588(13) 0.0423(11) -0.0208(10) -0.0090(9) -0.0059(9)
    C6 0.0433(10) 0.0390(10) 0.0324(10) -0.0116(8) -0.0085(8) -0.0016(8)
    C7 0.0371(9) 0.0377(10) 0.0343(10) -0.0082(8) -0.0114(8) -0.0013(7)
    C8 0.0403(10) 0.0391(10) 0.0481(11) -0.0069(8) -0.0169(8) -0.0044(8)
    C9 0.0433(10) 0.0389(10) 0.0368(10) -0.0119(8) -0.0108(8) -0.0044(8)
    C10 0.0404(10) 0.0415(10) 0.0437(11) -0.0131(8) -0.0119(8) -0.0062(8)
    C11 0.0398(10) 0.0373(10) 0.0492(11) -0.0105(8) -0.0119(8) -0.0079(8)
    C12 0.0334(9) 0.0320(9) 0.0507(11) -0.0080(8) -0.0123(8) -0.0050(8)
    C13 0.0280(8) 0.0401(10) 0.0370(10) -0.0090(7) -0.0113(7) -0.0061(8)
    C14 0.0382(10) 0.0393(11) 0.0549(12) -0.0098(8) -0.0197(9) -0.0012(9)
    C15 0.0408(10) 0.0416(11) 0.0704(14) -0.0061(9) -0.0215(10) -0.0174(10)
    C16 0.0375(10) 0.0571(13) 0.0533(12) -0.0097(9) -0.0144(9) -0.0235(10)
    C17 0.0351(9) 0.0524(12) 0.0382(10) -0.0133(8) -0.0123(8) -0.0068(8)
    C18 0.0266(8) 0.0361(10) 0.0392(10) -0.0091(7) -0.0113(7) -0.0058(8)
    C19 0.0247(8) 0.0436(11) 0.0397(10) -0.0099(7) -0.0085(7) -0.0080(8)
    C20 0.0326(9) 0.0541(12) 0.0511(12) -0.0083(8) -0.0063(8) -0.0192(9)
    C21 0.0388(10) 0.0386(10) 0.0543(12) -0.0002(8) -0.0137(9) -0.0163(9)
    C22 0.0382(10) 0.0346(10) 0.0471(11) -0.0055(8) -0.0121(8) -0.0087(8)
    C23 0.0490(11) 0.0386(11) 0.0537(12) -0.0111(9) -0.0149(9) -0.0084(9)
    C24 0.0477(11) 0.0462(11) 0.0463(11) -0.0153(9) -0.0126(9) -0.0093(9)
    Cl1 0.0498(3) 0.0453(3) 0.0464(3) 0.0017(2) -0.0178(2) -0.0055(2)
    Cl2 0.0542(3) 0.0429(3) 0.0557(3) -0.0152(2) -0.0192(2) 0.0017(2)
    N1 0.0358(8) 0.0348(9) 0.0464(9) -0.0034(7) -0.0143(7) -0.0009(7)
    N2 0.0367(8) 0.0351(8) 0.0469(9) -0.0047(6) -0.0129(7) -0.0037(7)
    N3 0.0331(8) 0.0430(9) 0.0337(8) -0.0114(6) -0.0105(6) -0.0015(7)
    N4 0.0336(7) 0.0336(8) 0.0386(9) -0.0086(6) -0.0103(6) -0.0012(6)
    O1W 0.0441(7) 0.0501(8) 0.0374(7) 0.0007(6) -0.0125(6) -0.0075(6)
    O3W 0.0435(7) 0.0373(7) 0.0740(10) -0.0072(6) -0.0192(7) 0.0034(6)
    O2W 0.0416(7) 0.0412(7) 0.0683(9) -0.0058(6) -0.0202(6) -0.0092(6)
_geom_special_details
;
 All s.u.'s (except the s.u. in the dihedral angle between two l.s. planes)
 are estimated using the full covariance matrix. The cell s.u.'s are taken
 into account individually in the estimation of s.u.'s in distances, angles
 and torsion angles; correlations between s.u.'s in cell parameters are only
 used when they are defined by crystal symmetry. An approximate (isotropic)
 treatment of cell s.u.'s is used for estimating s.u.'s involving l.s. planes.
;
loop_
    _geom_bond_atom_site_label_1
    _geom_bond_atom_site_label_2
    _geom_bond_site_symmetry_2
    _geom_bond_distance
    _geom_bond_publ_flag
    C1 C6 . 1.387(3) ?
    C1 C2 . 1.388(3) ?
    C1 N1 . 1.391(2) ?
    C2 C3 . 1.380(3) ?
    C2 H2 . 0.9300 ?
    C3 C4 . 1.396(3) ?
    C3 H3 . 0.9300 ?
    C4 C5 . 1.372(3) ?
    C4 H4 . 0.9300 ?
    C5 C6 . 1.392(2) ?
    C5 H5 . 0.9300 ?
    C6 N2 . 1.390(2) ?
    C7 N1 . 1.329(2) ?
    C7 N2 . 1.329(2) ?
    C7 C8 . 1.485(2) ?
    C8 C9 . 1.517(2) ?
    C8 H8A . 0.9700 ?
    C8 H8B . 0.9700 ?
    C9 C10 . 1.521(2) ?
    C9 H9A . 0.9700 ?
    C9 H9B . 0.9700 ?
    C10 C11 . 1.518(2) ?
    C10 H10A . 0.9700 ?
    C10 H10B . 0.9700 ?
    C11 C12 . 1.520(2) ?
    C11 H11A . 0.9700 ?
    C11 H11B . 0.9700 ?
    C12 C12 2_656 1.517(3) ?
    C12 H12A . 0.9700 ?
    C12 H12B . 0.9700 ?
    C13 C18 . 1.388(2) ?
    C13 C14 . 1.389(2) ?
    C13 N3 . 1.390(2) ?
    C14 C15 . 1.375(3) ?
    C14 H14 . 0.9300 ?
    C15 C16 . 1.397(3) ?
    C15 H15 . 0.9300 ?
    C16 C17 . 1.376(3) ?
    C16 H16 . 0.9300 ?
    C17 C18 . 1.388(2) ?
    C17 H17 . 0.9300 ?
    C18 N4 . 1.391(2) ?
    C19 N3 . 1.327(2) ?
    C19 N4 . 1.334(2) ?
    C19 C20 . 1.486(2) ?
    C20 C21 . 1.526(2) ?
    C20 H20A . 0.9700 ?
    C20 H20B . 0.9700 ?
    C21 C22 . 1.518(2) ?
    C21 H21A . 0.9700 ?
    C21 H21B . 0.9700 ?
    C22 C23 . 1.516(2) ?
    C22 H22A . 0.9700 ?
    C22 H22B . 0.9700 ?
    C23 C24 . 1.521(3) ?
    C23 H23A . 0.9700 ?
    C23 H23B . 0.9700 ?
    C24 C24 2_666 1.520(3) ?
    C24 H24A . 0.9700 ?
    C24 H24B . 0.9700 ?
    N1 H1 . 0.8600 ?
    N2 H2A . 0.8600 ?
    N3 H3A . 0.8600 ?
    N4 H4A . 0.8600 ?
    O1W H1WA . 0.8680 ?
    O1W H1WB . 0.8916 ?
    O3W H3WA . 0.9188 ?
    O3W H3WB . 0.9275 ?
    O2W H2WA . 0.9681 ?
    O2W H2WB . 0.8971 ?
loop_
    _geom_angle_atom_site_label_1
    _geom_angle_atom_site_label_2
    _geom_angle_atom_site_label_3
    _geom_angle_site_symmetry_1
    _geom_angle_site_symmetry_3
    _geom_angle
    _geom_angle_publ_flag
    C6 C1 C2 . . 121.54(18) ?
    C6 C1 N1 . . 106.43(15) ?
    C2 C1 N1 . . 132.02(18) ?
    C3 C2 C1 . . 116.3(2) ?
    C3 C2 H2 . . 121.8 ?
    C1 C2 H2 . . 121.8 ?
    C2 C3 C4 . . 121.9(2) ?
    C2 C3 H3 . . 119.0 ?
    C4 C3 H3 . . 119.0 ?
    C5 C4 C3 . . 121.93(19) ?
    C5 C4 H4 . . 119.0 ?
    C3 C4 H4 . . 119.0 ?
    C4 C5 C6 . . 116.28(19) ?
    C4 C5 H5 . . 121.9 ?
    C6 C5 H5 . . 121.9 ?
    C1 C6 N2 . . 106.09(15) ?
    C1 C6 C5 . . 121.99(17) ?
    N2 C6 C5 . . 131.91(17) ?
    N1 C7 N2 . . 109.12(15) ?
    N1 C7 C8 . . 123.98(15) ?
    N2 C7 C8 . . 126.82(16) ?
    C7 C8 C9 . . 115.36(15) ?
    C7 C8 H8A . . 108.4 ?
    C9 C8 H8A . . 108.4 ?
    C7 C8 H8B . . 108.4 ?
    C9 C8 H8B . . 108.4 ?
    H8A C8 H8B . . 107.5 ?
    C8 C9 C10 . . 110.33(14) ?
    C8 C9 H9A . . 109.6 ?
    C10 C9 H9A . . 109.6 ?
    C8 C9 H9B . . 109.6 ?
    C10 C9 H9B . . 109.6 ?
    H9A C9 H9B . . 108.1 ?
    C11 C10 C9 . . 113.90(14) ?
    C11 C10 H10A . . 108.8 ?
    C9 C10 H10A . . 108.8 ?
    C11 C10 H10B . . 108.8 ?
    C9 C10 H10B . . 108.8 ?
    H10A C10 H10B . . 107.7 ?
    C10 C11 C12 . . 113.70(15) ?
    C10 C11 H11A . . 108.8 ?
    C12 C11 H11A . . 108.8 ?
    C10 C11 H11B . . 108.8 ?
    C12 C11 H11B . . 108.8 ?
    H11A C11 H11B . . 107.7 ?
    C12 C12 C11 2_656 . 113.96(18) ?
    C12 C12 H12A 2_656 . 108.8 ?
    C11 C12 H12A . . 108.8 ?
    C12 C12 H12B 2_656 . 108.8 ?
    C11 C12 H12B . . 108.8 ?
    H12A C12 H12B . . 107.7 ?
    C18 C13 C14 . . 121.89(16) ?
    C18 C13 N3 . . 106.14(14) ?
    C14 C13 N3 . . 131.96(16) ?
    C15 C14 C13 . . 116.09(17) ?
    C15 C14 H14 . . 122.0 ?
    C13 C14 H14 . . 122.0 ?
    C14 C15 C16 . . 122.10(18) ?
    C14 C15 H15 . . 119.0 ?
    C16 C15 H15 . . 119.0 ?
    C17 C16 C15 . . 121.84(18) ?
    C17 C16 H16 . . 119.1 ?
    C15 C16 H16 . . 119.1 ?
    C16 C17 C18 . . 116.30(17) ?
    C16 C17 H17 . . 121.8 ?
    C18 C17 H17 . . 121.8 ?
    C17 C18 C13 . . 121.77(16) ?
    C17 C18 N4 . . 131.94(16) ?
    C13 C18 N4 . . 106.29(14) ?
    N3 C19 N4 . . 108.88(15) ?
    N3 C19 C20 . . 125.13(16) ?
    N4 C19 C20 . . 125.99(16) ?
    C19 C20 C21 . . 114.39(15) ?
    C19 C20 H20A . . 108.7 ?
    C21 C20 H20A . . 108.7 ?
    C19 C20 H20B . . 108.7 ?
    C21 C20 H20B . . 108.7 ?
    H20A C20 H20B . . 107.6 ?
    C22 C21 C20 . . 114.17(15) ?
    C22 C21 H21A . . 108.7 ?
    C20 C21 H21A . . 108.7 ?
    C22 C21 H21B . . 108.7 ?
    C20 C21 H21B . . 108.7 ?
    H21A C21 H21B . . 107.6 ?
    C23 C22 C21 . . 112.45(15) ?
    C23 C22 H22A . . 109.1 ?
    C21 C22 H22A . . 109.1 ?
    C23 C22 H22B . . 109.1 ?
    C21 C22 H22B . . 109.1 ?
    H22A C22 H22B . . 107.8 ?
    C22 C23 C24 . . 114.00(16) ?
    C22 C23 H23A . . 108.8 ?
    C24 C23 H23A . . 108.8 ?
    C22 C23 H23B . . 108.8 ?
    C24 C23 H23B . . 108.8 ?
    H23A C23 H23B . . 107.6 ?
    C24 C24 C23 2_666 . 113.7(2) ?
    C24 C24 H24A 2_666 . 108.8 ?
    C23 C24 H24A . . 108.8 ?
    C24 C24 H24B 2_666 . 108.8 ?
    C23 C24 H24B . . 108.8 ?
    H24A C24 H24B . . 107.7 ?
    C7 N1 C1 . . 109.03(14) ?
    C7 N1 H1 . . 125.5 ?
    C1 N1 H1 . . 125.5 ?
    C7 N2 C6 . . 109.33(15) ?
    C7 N2 H2A . . 125.3 ?
    C6 N2 H2A . . 125.3 ?
    C19 N3 C13 . . 109.52(14) ?
    C19 N3 H3A . . 125.2 ?
    C13 N3 H3A . . 125.2 ?
    C19 N4 C18 . . 109.17(14) ?
    C19 N4 H4A . . 125.4 ?
    C18 N4 H4A . . 125.4 ?
    H1WA O1W H1WB . . 107.0 ?
    H3WA O3W H3WB . . 103.3 ?
    H2WA O2W H2WB . . 108.7 ?
loop_
    _geom_torsion_atom_site_label_1
    _geom_torsion_atom_site_label_2
    _geom_torsion_atom_site_label_3
    _geom_torsion_atom_site_label_4
    _geom_torsion_site_symmetry_1
    _geom_torsion_site_symmetry_2
    _geom_torsion_site_symmetry_3
    _geom_torsion_site_symmetry_4
    _geom_torsion
    _geom_torsion_publ_flag
    C6 C1 C2 C3 . . . . 0.7(3) ?
    N1 C1 C2 C3 . . . . -178.45(19) ?
    C1 C2 C3 C4 . . . . -0.6(3) ?
    C2 C3 C4 C5 . . . . 0.1(3) ?
    C3 C4 C5 C6 . . . . 0.4(3) ?
    C2 C1 C6 N2 . . . . -179.04(17) ?
    N1 C1 C6 N2 . . . . 0.27(19) ?
    C2 C1 C6 C5 . . . . -0.2(3) ?
    N1 C1 C6 C5 . . . . 179.12(16) ?
    C4 C5 C6 C1 . . . . -0.4(3) ?
    C4 C5 C6 N2 . . . . 178.15(18) ?
    N1 C7 C8 C9 . . . . -136.00(18) ?
    N2 C7 C8 C9 . . . . 47.8(2) ?
    C7 C8 C9 C10 . . . . -177.80(16) ?
    C8 C9 C10 C11 . . . . 177.68(15) ?
    C9 C10 C11 C12 . . . . 62.6(2) ?
    C10 C11 C12 C12 . . . 2_656 173.94(17) ?
    C18 C13 C14 C15 . . . . -0.3(2) ?
    N3 C13 C14 C15 . . . . -178.99(16) ?
    C13 C14 C15 C16 . . . . -0.4(3) ?
    C14 C15 C16 C17 . . . . 0.6(3) ?
    C15 C16 C17 C18 . . . . -0.1(2) ?
    C16 C17 C18 C13 . . . . -0.7(2) ?
    C16 C17 C18 N4 . . . . 178.80(16) ?
    C14 C13 C18 C17 . . . . 0.9(2) ?
    N3 C13 C18 C17 . . . . 179.89(14) ?
    C14 C13 C18 N4 . . . . -178.69(14) ?
    N3 C13 C18 N4 . . . . 0.28(16) ?
    N3 C19 C20 C21 . . . . 140.24(17) ?
    N4 C19 C20 C21 . . . . -41.0(2) ?
    C19 C20 C21 C22 . . . . -64.7(2) ?
    C20 C21 C22 C23 . . . . -178.49(16) ?
    C21 C22 C23 C24 . . . . 176.07(16) ?
    C22 C23 C24 C24 . . . 2_666 176.07(19) ?
    N2 C7 N1 C1 . . . . 1.0(2) ?
    C8 C7 N1 C1 . . . . -175.79(16) ?
    C6 C1 N1 C7 . . . . -0.79(19) ?
    C2 C1 N1 C7 . . . . 178.4(2) ?
    N1 C7 N2 C6 . . . . -0.9(2) ?
    C8 C7 N2 C6 . . . . 175.85(16) ?
    C1 C6 N2 C7 . . . . 0.35(19) ?
    C5 C6 N2 C7 . . . . -178.35(19) ?
    N4 C19 N3 C13 . . . . -0.13(17) ?
    C20 C19 N3 C13 . . . . 178.79(15) ?
    C18 C13 N3 C19 . . . . -0.10(17) ?
    C14 C13 N3 C19 . . . . 178.73(17) ?
    N3 C19 N4 C18 . . . . 0.31(17) ?
    C20 C19 N4 C18 . . . . -178.60(15) ?
    C17 C18 N4 C19 . . . . -179.93(17) ?
    C13 C18 N4 C19 . . . . -0.37(17) ?
loop_
    _geom_hbond_atom_site_label_D
    _geom_hbond_atom_site_label_H
    _geom_hbond_atom_site_label_A
    _geom_hbond_site_symmetry_A
    _geom_hbond_distance_DH
    _geom_hbond_distance_HA
    _geom_hbond_distance_DA
    _geom_hbond_angle_DHA
    N1 H1 O3W . 0.86 1.88 2.7142(19) 161.5
    N2 H2A O2W . 0.86 1.94 2.7500(19) 156.6
    N3 H3A O1W 2_656 0.86 1.88 2.7322(18) 173.1
    N4 H4A Cl2 . 0.86 2.25 3.0823(15) 163.2
    O1W H1WA Cl1 1_645 0.87 2.25 3.1027(13) 168.1
    O1W H1WB Cl1 2_665 0.89 2.21 3.0804(13) 165.5
    O2W H2WA O1W . 0.97 1.96 2.8763(18) 157.9
    O2W H2WB Cl2 1_655 0.90 2.28 3.1703(13) 170.3
    O3W H3WB Cl1 . 0.93 2.20 3.0912(13) 162.1
    O3W H3WA Cl2 . 0.92 2.21 3.1229(13) 172.2
    C11 H11B Cg2 . 0.97 3.17 3.847(3) 128.0
    C22 H22A Cg1 2_666 0.97 2.92 3.863(3) 164.6
