# Supplementary material for: 2,2′-(Decane-1,10-di­yl)dibenz­imid­azo­lium dichloride trihydrate
Source: Acta Crystallogr Sect E Struct Rep Online. 2008 Mar 12;64(Pt 4):o696. doi: 10.1107/S160053680800617X (PMC2960893; doi:10.1107/S160053680800617X)
Supplement: Supplementary file 2 [file e-64-0o696-Isup2.hkl]

#
# h,k,l, Fc-squared, Fo-squared, sigma(Fo-squared) and status flag
#
data_I
_shelx_title ' p in P -1'
_shelx_refln_list_code          4
_shelx_F_calc_maximum      186.34
_exptl_crystal_F_000       536.00
_reflns_d_resolution_high  0.8409
 
loop_
 _symmetry_equiv_pos_as_xyz
 'x, y, z'
 '-x, -y, -z'
 
_cell_length_a    10.8482
_cell_length_b    11.5089
_cell_length_c    11.9503
_cell_angle_alpha  77.619
_cell_angle_beta   71.501
_cell_angle_gamma  76.030
 
_shelx_F_squared_multiplier     1.000
 
loop_
 _refln_index_h
 _refln_index_k
 _refln_index_l
 _refln_F_squared_calc
 _refln_F_squared_meas
 _refln_F_squared_sigma
 _refln_observed_status
   1   0   0      633.92      665.37      6.52 o
   2   0   0     1518.34     1603.37     14.95 o
   3   0   0     9272.42     9244.80     76.79 o
   4   0   0       13.91       11.82      1.46 o
   5   0   0       32.93       43.94      1.95 o
   6   0   0        0.15        0.37      0.75 o
   7   0   0       73.52       76.13      3.11 o
   8   0   0        0.06        0.00      1.72 o
   9   0   0      122.55      140.66      5.77 o
  10   0   0      137.20      124.52      6.07 o
  11   0   0       44.06       45.77      6.03 o
  12   0   0        1.97        0.00      3.58 o
 -11   1   0        0.44        0.30      2.43 o
 -10   1   0      219.52      212.08      7.64 o
  -9   1   0      219.40      209.11      7.05 o
  -8   1   0       11.39       10.10      3.83 o
  -7   1   0      878.08      874.46     13.53 o
  -6   1   0       32.58       26.02      1.84 o
  -5   1   0      284.09      287.44      4.83 o
  -4   1   0      584.01      565.73      7.76 o
  -3   1   0       20.53       28.63      1.40 o
  -2   1   0     2068.41     2008.69     18.38 o
  -1   1   0     4249.78     4197.34     44.82 o
   0   1   0        0.77        0.00      0.49 o
   1   1   0      286.05      291.16      3.65 o
   2   1   0      720.80      687.44      7.74 o
   3   1   0     5160.63     5230.82     49.95 o
   4   1   0       24.45       23.56      3.12 o
   5   1   0     2726.41     2832.03     23.97 o
   6   1   0      798.50      855.64     10.49 o
   7   1   0       21.04       21.45      2.72 o
   8   1   0       66.38       66.55      3.74 o
   9   1   0      331.06      311.32      8.48 o
  10   1   0        7.92        6.10      2.14 o
  11   1   0        1.23        0.92      2.45 o
  12   1   0        7.76        5.89      3.70 o
 -11   2   0       24.63       32.06      4.16 o
 -10   2   0        0.01        0.00      2.13 o
  -9   2   0       36.16       29.67      3.94 o
  -8   2   0        1.68        0.19      1.47 o
  -7   2   0      372.90      362.48      8.18 o
  -6   2   0        0.53        1.87      1.16 o
  -5   2   0       68.93       56.73      3.03 o
  -4   2   0     3598.59     3710.25     33.86 o
  -3   2   0      101.21      101.94      2.44 o
  -2   2   0     2063.85     2099.12     19.38 o
  -1   2   0     7208.69     7285.18     93.84 o
   0   2   0      846.30      831.94     10.84 o
   1   2   0     1219.76     1240.41     15.20 o
   2   2   0      902.86      951.19     10.35 o
   3   2   0      812.65      813.55      9.97 o
   4   2   0      437.68      411.09      8.93 o
   5   2   0      140.45      129.00      3.37 o
   6   2   0      494.04      468.89      7.32 o
   7   2   0      767.94      788.08     10.73 o
   8   2   0       13.00       13.11      1.82 o
   9   2   0      103.61       96.81      4.50 o
  10   2   0       47.99       54.94      4.46 o
  11   2   0       19.39       20.62      3.52 o
  12   2   0        1.05        6.40      2.94 o
 -11   3   0       57.87       49.33      5.81 o
 -10   3   0       31.80       32.51      5.58 o
  -9   3   0        3.04        2.96      1.94 o
  -8   3   0       31.00       27.64      4.99 o
  -7   3   0       53.28       53.28      5.11 o
  -6   3   0      280.73      241.57      6.32 o
  -5   3   0      417.94      410.78      6.58 o
  -4   3   0      304.49      329.43      4.77 o
  -3   3   0     1192.25     1222.64     11.75 o
  -2   3   0     3125.87     3264.52     47.99 o
  -1   3   0      903.76      963.72     18.46 o
   0   3   0        5.91        9.13      1.16 o
   1   3   0       18.02        9.92      1.94 o
   2   3   0      130.54      102.91      3.66 o
   3   3   0      183.84      202.32      7.35 o
   4   3   0      197.81      192.28      4.66 o
   5   3   0        1.53       19.19      2.40 o
   6   3   0      191.40      202.13      4.89 o
   7   3   0       68.93       61.04      3.23 o
   8   3   0       37.98       33.21      2.69 o
   9   3   0        0.05        2.22      1.57 o
  10   3   0      181.62      180.23      9.17 o
  11   3   0        4.06        2.04      2.42 o
  12   3   0        0.54        0.00      3.03 o
 -10   4   0       28.06       28.82      3.98 o
  -9   4   0        4.28        2.61      2.03 o
  -8   4   0        6.11        7.15      2.74 o
  -7   4   0      118.79      108.12      6.55 o
  -6   4   0        9.15        7.00      1.75 o
  -5   4   0      199.06      195.52      5.38 o
  -4   4   0      135.67      154.42      3.00 o
  -3   4   0      161.56      152.63      4.94 o
  -2   4   0     1470.10     1509.17     14.07 o
  -1   4   0       22.17       14.38      1.23 o
   0   4   0     1926.42     1949.14     23.75 o
   1   4   0       46.80       53.42      2.09 o
   2   4   0     2578.86     2579.48     31.23 o
   3   4   0     8920.18     9260.87     78.78 o
   4   4   0       11.81       15.40      1.45 o
   5   4   0      142.93      189.60      4.79 o
   6   4   0     1141.15     1101.44     14.68 o
   7   4   0       13.86       11.54      1.74 o
   8   4   0        0.06        2.93      1.45 o
   9   4   0       37.82       36.32      3.08 o
  10   4   0        2.16        4.30      2.10 o
  11   4   0      330.73      347.69     10.20 o
  12   4   0       13.82       14.04      4.45 o
 -10   5   0       58.67       46.70      6.00 o
  -9   5   0       12.40       11.92      2.91 o
  -8   5   0        1.25        2.75      1.77 o
  -7   5   0     1123.14     1117.17     28.00 o
  -6   5   0       21.10       24.21      3.19 o
  -5   5   0       87.97       98.80      5.91 o
  -3   5   0     1249.20     1294.42     13.34 o
  -2   5   0       92.19       92.30      2.70 o
  -1   5   0      622.50      592.46      7.57 o
   0   5   0     1884.19     1930.57     24.52 o
   1   5   0      153.54      158.34      3.98 o
   2   5   0      547.39      543.19     15.82 o
   3   5   0      444.35      474.10      7.02 o
   4   5   0      348.57      374.93      8.58 o
   5   5   0        0.91        1.87      1.09 o
   6   5   0       62.08       49.96      4.09 o
   7   5   0       46.82       48.25      4.73 o
   8   5   0      344.90      334.76      7.38 o
   9   5   0       67.04       60.70      5.30 o
  10   5   0       37.93       31.13      3.27 o
  11   5   0       45.82       49.64      5.19 o
  12   5   0        0.00        0.00      4.53 o
  -9   6   0        1.24        2.81      3.99 o
  -8   6   0        1.37        5.06      2.80 o
  -7   6   0      213.18      207.26      6.94 o
  -6   6   0       54.63       64.61      4.18 o
  -4   6   0      203.47      196.81      5.15 o
  -3   6   0       73.83       54.49      2.22 o
  -2   6   0      520.08      547.82      7.82 o
  -1   6   0     1628.45     1679.03     16.51 o
   0   6   0       29.48       35.04      2.38 o
   1   6   0     2303.19     2394.97     28.31 o
   2   6   0     2953.95     2965.68     25.86 o
   3   6   0      127.80      104.48      4.02 o
   4   6   0      957.10      836.76      9.48 o
   5   6   0      672.91      636.46      9.26 o
   6   6   0       30.55       30.64      2.63 o
   7   6   0       36.26       39.65      2.90 o
   8   6   0        0.97        0.64      1.39 o
   9   6   0        6.31        4.36      3.16 o
  10   6   0      146.66      143.59      5.62 o
  11   6   0        8.84       10.58      2.49 o
  -8   7   0      423.98      393.20     21.32 o
  -7   7   0       78.96       85.05     10.97 o
  -6   7   0        7.62       15.91      5.90 o
  -5   7   0      230.36      254.40     10.49 o
  -4   7   0      223.27      223.47      6.90 o
  -3   7   0      489.12      484.00     11.79 o
  -2   7   0      135.95      135.69      3.49 o
  -1   7   0       15.04       16.40      2.15 o
   0   7   0      124.14      113.53      4.16 o
   1   7   0      313.82      284.05      5.65 o
   2   7   0      499.17      478.38      6.60 o
   3   7   0      121.12       85.12     14.37 o
   4   7   0        5.82        3.49      1.07 o
   5   7   0       45.10       47.36      2.55 o
   6   7   0       93.15       90.00      4.80 o
   7   7   0        1.58        0.00      1.30 o
   8   7   0        9.24        3.70      1.85 o
   9   7   0       60.83       54.61      3.82 o
  10   7   0       27.34       26.92      3.19 o
  11   7   0       31.81       25.04      3.24 o
  -8   8   0       17.21       20.52      6.53 o
  -7   8   0       13.56        7.29      5.56 o
  -6   8   0        0.40        0.00      7.26 o
  -5   8   0      107.36      100.32      7.79 o
  -4   8   0       67.43       62.26      9.78 o
  -3   8   0       67.92       63.31      8.30 o
  -2   8   0       73.62       58.14      7.99 o
  -1   8   0        9.88       11.51      3.10 o
   0   8   0       38.83       40.62      2.57 o
   1   8   0       20.13       21.20      1.97 o
   2   8   0      286.86      290.31      5.28 o
   3   8   0        1.83        3.37      1.05 o
   4   8   0       37.99       37.11      2.78 o
   5   8   0       75.22       82.10      3.28 o
   6   8   0      457.60      495.36      8.31 o
   7   8   0      461.64      448.63      8.00 o
   8   8   0      274.08      284.06      8.81 o
   9   8   0      148.02      165.62      8.27 o
  10   8   0       22.64       12.93      2.76 o
  -7   9   0       93.55      119.26     13.61 o
  -6   9   0        0.02        4.09      3.78 o
  -5   9   0       29.51       49.36      7.95 o
  -4   9   0      367.08      371.54     13.67 o
  -3   9   0       53.79       51.99      8.27 o
  -2   9   0       66.82       79.44      6.79 o
  -1   9   0     1441.68     1431.62     26.67 o
   0   9   0      633.35      614.19     11.97 o
   1   9   0       15.41       13.34      2.46 o
   2   9   0       41.66       44.57      3.79 o
   3   9   0      637.08      625.61     10.23 o
   4   9   0      421.95      413.20      7.18 o
   5   9   0      216.47      219.92      5.29 o
   6   9   0       16.70       18.53      2.09 o
   7   9   0       46.94       53.92      4.11 o
   8   9   0       43.53       48.62      3.45 o
   9   9   0        0.23        0.83      2.09 o
  10   9   0       77.60       90.75      5.41 o
  -6  10   0        2.19        2.14      3.22 o
  -5  10   0       39.54       26.28      5.87 o
  -4  10   0       38.83       37.54      5.97 o
  -3  10   0       10.11       10.45      4.90 o
  -2  10   0      318.01      301.76     12.25 o
  -1  10   0       66.41       61.67      7.02 o
   0  10   0      193.93      192.79      9.28 o
   1  10   0      308.96      316.13      8.91 o
   2  10   0      245.34      221.33      7.51 o
   3  10   0       37.99       32.80      3.72 o
   4  10   0      188.77      182.93      7.14 o
   5  10   0      201.19      196.21      6.10 o
   6  10   0        0.37        1.89      1.62 o
   7  10   0      262.38      279.85      6.74 o
   8  10   0        8.32        7.00      2.72 o
   9  10   0       28.92       33.19      3.35 o
  -4  11   0       14.58       13.38      8.39 o
  -3  11   0       90.91       96.41     12.26 o
  -2  11   0       10.48       18.94      4.74 o
  -1  11   0        0.10        1.44      2.82 o
   0  11   0        0.15        2.62      2.93 o
   1  11   0        0.47        8.37      3.26 o
   2  11   0       46.70       37.99      5.62 o
   3  11   0      168.74      169.27      7.09 o
   4  11   0       49.91       54.16      4.77 o
   5  11   0        8.41        5.89      2.65 o
   6  11   0      196.07      207.00      9.10 o
   7  11   0        8.11       11.87      3.19 o
   8  11   0       17.81       17.89      3.96 o
  -3  12   0       49.73       55.46      7.51 o
  -2  12   0        8.11       13.04      4.45 o
  -1  12   0        0.31        7.11      3.93 o
   0  12   0       30.34       41.32     10.05 o
   1  12   0        4.26        3.11      3.21 o
   2  12   0        0.25        0.00      2.87 o
   3  12   0        8.14       12.51      3.33 o
   4  12   0        1.52        0.00      2.20 o
   5  12   0       12.17        7.02      3.36 o
   6  12   0       23.43       22.45      5.75 o
   7  12   0       35.71       39.12      9.29 o
   0  13   0       19.63       19.62      5.78 o
   1  13   0       21.70       21.12      5.54 o
   2  13   0      215.61      254.46     12.55 o
   3  13   0        7.72       14.20      4.76 o
   4  13   0        0.25        1.60      2.81 o
   5  13   0       23.54       26.81      4.55 o
  -3 -13   1        0.33        1.03      2.94 o
  -2 -13   1       31.84       31.24      6.25 o
  -1 -13   1        1.42        0.23      4.28 o
  -6 -12   1       28.88       39.75      5.06 o
  -5 -12   1        1.70        2.69      2.85 o
  -4 -12   1       44.01       42.93      5.13 o
  -3 -12   1       90.87       99.07     11.81 o
  -2 -12   1       46.97       46.73      5.02 o
  -1 -12   1       50.33       47.57      6.62 o
   0 -12   1       22.19       24.70      5.42 o
   1 -12   1        0.01        1.15      3.56 o
   2 -12   1       17.44       22.96      5.52 o
   3 -12   1        2.67        3.40      4.05 o
  -8 -11   1        0.92        2.03      3.88 o
  -7 -11   1       32.87       31.62      4.34 o
  -6 -11   1       29.88       25.39      7.06 o
  -5 -11   1       34.23       28.24      4.07 o
  -4 -11   1      111.27      112.06     10.50 o
  -3 -11   1        3.69        1.21      2.21 o
  -2 -11   1      130.36      103.99      7.85 o
  -1 -11   1       10.07        6.35      3.51 o
   0 -11   1        0.33        4.27      3.01 o
   1 -11   1        6.54       10.20      4.01 o
   2 -11   1       87.11       87.83      8.19 o
   3 -11   1       15.03        7.31      4.35 o
   4 -11   1       40.65       63.06      7.82 o
  -9 -10   1      115.80      125.80      6.93 o
  -8 -10   1      130.18      142.98      6.25 o
  -7 -10   1        3.61        5.52      2.65 o
  -6 -10   1      101.27       99.66      6.76 o
  -5 -10   1      181.01      157.12      8.07 o
  -4 -10   1       26.02       27.56      3.71 o
  -3 -10   1       34.25       37.94      3.93 o
  -2 -10   1       23.10       26.24      3.39 o
  -1 -10   1        1.57        0.22      2.15 o
   0 -10   1       45.64       40.88      3.92 o
   1 -10   1       20.59       28.99      4.96 o
   2 -10   1        0.00        0.00      3.99 o
   3 -10   1       62.44       63.28      7.20 o
   4 -10   1      294.77      338.41     14.06 o
   5 -10   1       58.78       70.08     12.33 o
   6 -10   1       19.19       28.35      8.30 o
  -9  -9   1       28.60       27.71      3.09 o
  -8  -9   1        2.06        1.19      1.71 o
  -7  -9   1       98.44       93.43      5.09 o
  -6  -9   1      161.13      150.58      6.71 o
  -5  -9   1      475.70      452.02     14.26 o
  -4  -9   1      241.27      225.89      8.45 o
  -3  -9   1       18.63       23.15      3.09 o
  -2  -9   1       72.37       67.42      4.56 o
  -1  -9   1      205.45      191.33      6.83 o
   0  -9   1      123.31      115.11      9.45 o
   1  -9   1      179.87      171.65      6.29 o
   2  -9   1      239.52      233.35     10.44 o
   3  -9   1       19.92       17.86      4.32 o
   4  -9   1        0.54        0.00      2.42 o
   5  -9   1      205.79      200.94     10.72 o
   6  -9   1      224.71      225.00     11.75 o
   7  -9   1       42.69       45.39      9.41 o
 -10  -8   1       29.55       26.97      3.36 o
  -9  -8   1       62.60       65.97      4.38 o
  -8  -8   1        0.08        1.60      1.78 o
  -7  -8   1       22.40       23.49      2.41 o
  -6  -8   1      597.43      568.54      8.89 o
  -5  -8   1      175.76      173.31      5.34 o
  -4  -8   1       21.43       23.01      1.98 o
  -3  -8   1      354.67      349.98      7.09 o
  -2  -8   1      365.75      367.55      9.24 o
  -1  -8   1      119.00      127.48      5.19 o
   0  -8   1      889.76      837.40     14.22 o
   1  -8   1       41.00       46.87      3.49 o
   2  -8   1       47.27       46.92      4.76 o
   3  -8   1      391.60      420.26     13.77 o
   4  -8   1      167.97      151.00     11.69 o
   5  -8   1        7.01        3.21      4.41 o
   6  -8   1       15.32        4.51      3.17 o
   7  -8   1       54.07       55.91      9.93 o
   8  -8   1        6.77       11.11      5.49 o
 -11  -7   1       10.66        8.89      2.47 o
 -10  -7   1       77.95       76.16      4.71 o
  -9  -7   1       25.94       29.84      4.17 o
  -8  -7   1        8.04        7.17      2.00 o
  -7  -7   1       49.38       54.61      3.46 o
  -6  -7   1      109.43      113.14      4.34 o
  -5  -7   1      597.87      579.09      8.29 o
  -4  -7   1      202.80      207.00      4.52 o
  -3  -7   1       45.62       42.24      2.16 o
  -2  -7   1        4.84        4.42      1.20 o
  -1  -7   1      147.97      150.03      4.54 o
   0  -7   1      364.23      372.03      6.52 o
   1  -7   1       25.05       33.04      2.79 o
   2  -7   1      113.17      116.43      6.34 o
   3  -7   1      176.53      197.63      8.79 o
   4  -7   1      349.21      357.95     12.12 o
   5  -7   1      126.80      129.19      8.23 o
   6  -7   1       10.39        4.50      2.94 o
   7  -7   1        0.85        2.36      4.27 o
   8  -7   1        1.53        0.80      4.86 o
 -11  -6   1       34.22       34.47      3.57 o
 -10  -6   1      139.19      159.11      8.02 o
  -9  -6   1       70.08       67.86      5.84 o
  -8  -6   1      439.19      434.60      8.76 o
  -7  -6   1      324.03      321.85      8.28 o
  -6  -6   1      204.41      216.34      5.45 o
  -5  -6   1     1295.11     1260.33     14.36 o
  -4  -6   1      329.12      286.99      7.38 o
  -3  -6   1       70.52       78.71      3.01 o
  -2  -6   1      311.14      359.20      7.78 o
  -1  -6   1      248.04      239.69      5.05 o
   0  -6   1        5.32        0.00      0.77 o
   1  -6   1      421.41      392.31      6.30 o
   2  -6   1       21.78       17.70      1.61 o
   3  -6   1      589.50      596.72      8.51 o
   4  -6   1       48.58       45.93      3.27 o
   5  -6   1        8.20        6.87      2.51 o
   6  -6   1      629.35      613.45     24.78 o
   7  -6   1      108.56      128.36     12.29 o
   8  -6   1       42.02       26.88      7.29 o
   9  -6   1        0.35        2.71      4.93 o
 -11  -5   1        0.92        0.00      1.92 o
 -10  -5   1        6.56        5.84      2.08 o
  -9  -5   1        4.09        4.35      1.80 o
  -8  -5   1        0.25        1.51      1.77 o
  -7  -5   1        2.27        3.23      1.47 o
  -6  -5   1       15.05       12.69      1.74 o
  -5  -5   1        3.10        4.12      1.19 o
  -4  -5   1     1078.48     1094.69     16.32 o
  -3  -5   1     1062.86     1070.34     12.09 o
  -2  -5   1       98.34      138.46      3.47 o
  -1  -5   1       10.71        7.69      1.18 o
   0  -5   1     1210.72     1270.39     12.83 o
   1  -5   1      233.32      271.88      4.72 o
   2  -5   1      473.15      480.66      9.07 o
   3  -5   1      154.62      150.25      3.66 o
   4  -5   1       17.96       14.94      2.00 o
   5  -5   1      188.78      202.17      7.55 o
   6  -5   1       41.59       23.38      6.45 o
   7  -5   1        1.11        2.47      1.64 o
   8  -5   1       83.55       85.20      6.53 o
   9  -5   1      102.93      108.87     12.19 o
  10  -5   1        0.95        0.00      5.24 o
 -11  -4   1        7.82        4.59      2.50 o
 -10  -4   1      109.02      101.71      5.70 o
  -9  -4   1      140.90      147.71      5.25 o
  -8  -4   1      177.64      180.94      5.38 o
  -7  -4   1      452.52      460.00      8.19 o
  -6  -4   1      586.54      581.95      9.18 o
  -5  -4   1      367.20      382.05      6.49 o
  -4  -4   1      191.53      176.46      3.99 o
  -3  -4   1        3.30        1.32      0.89 o
  -2  -4   1      163.42      179.37      4.54 o
  -1  -4   1      878.39      841.28     11.01 o
   0  -4   1      216.28      204.65      4.04 o
   1  -4   1     1187.64     1296.52     13.91 o
   2  -4   1     1251.35     1192.46     11.85 o
   3  -4   1      734.41      747.19      8.82 o
   4  -4   1      201.12      236.42      4.54 o
   5  -4   1      305.73      291.57      9.64 o
   6  -4   1      559.67      548.33      9.82 o
   7  -4   1       13.47       15.74      2.34 o
   8  -4   1      220.35      217.74      6.94 o
   9  -4   1       12.16        9.93      4.98 o
  10  -4   1       28.18       37.80      4.04 o
 -11  -3   1        4.84        1.12      2.38 o
 -10  -3   1      261.40      238.35      8.05 o
  -9  -3   1        0.27        0.00      1.43 o
  -8  -3   1        3.40        4.46      1.51 o
  -7  -3   1        3.07        7.41      1.60 o
  -6  -3   1      216.32      220.72      5.05 o
  -5  -3   1       88.43       87.32      3.24 o
  -4  -3   1      702.03      728.81      8.79 o
  -3  -3   1      545.56      561.84      8.30 o
  -2  -3   1      104.64       84.05      2.60 o
  -1  -3   1     2097.76     2118.25     25.74 o
   0  -3   1       15.54       21.65      1.21 o
   1  -3   1      341.58      341.25      4.96 o
   2  -3   1      679.99      735.46     11.59 o
   3  -3   1      501.24      526.49      6.59 o
   4  -3   1       43.35       55.44      2.53 o
   5  -3   1      257.08      266.50      4.69 o
   6  -3   1      465.32      466.01      8.70 o
   7  -3   1        1.26        0.40      1.29 o
   8  -3   1       12.35       11.72      2.70 o
   9  -3   1       14.25       17.98      2.88 o
  10  -3   1       13.52       12.55      2.87 o
  11  -3   1      124.41      136.14      7.08 o
 -11  -2   1       42.65       48.11      4.76 o
 -10  -2   1        3.13        4.45      2.50 o
  -9  -2   1        8.87       11.01      2.42 o
  -8  -2   1       48.22       47.38      3.07 o
  -7  -2   1       88.50       83.91      3.37 o
  -6  -2   1       55.55       61.75      2.86 o
  -5  -2   1     1704.54     1739.08     16.77 o
  -4  -2   1       99.75      111.74      3.47 o
  -3  -2   1     4362.43     4470.72     39.89 o
  -2  -2   1     5853.57     5749.95     49.19 o
  -1  -2   1      365.62      343.66      4.81 o
   0  -2   1      666.62      731.37     10.54 o
   1  -2   1      342.01      390.14      4.91 o
   2  -2   1     1321.85     1399.48     13.82 o
   3  -2   1       55.21       57.88      2.12 o
   4  -2   1     2866.15     2931.83     24.33 o
   5  -2   1      612.76      646.63      7.93 o
   6  -2   1     1154.06     1154.91     12.48 o
   7  -2   1      263.28      256.76      6.61 o
   8  -2   1       18.32       14.09      3.70 o
   9  -2   1      246.71      251.39      7.58 o
  10  -2   1       23.69       23.34      4.24 o
  11  -2   1        3.45        2.57      2.73 o
 -11  -1   1        0.14        0.00      2.15 o
 -10  -1   1        8.06        8.99      2.66 o
  -9  -1   1       86.80       86.37      4.99 o
  -8  -1   1      778.83      751.45     11.06 o
  -7  -1   1      135.58      144.31      7.83 o
  -6  -1   1      385.56      371.99      6.46 o
  -5  -1   1      653.55      633.12     11.77 o
  -4  -1   1       72.65       68.99      2.71 o
  -3  -1   1        2.15        6.80      1.02 o
  -2  -1   1     3521.69     3487.82     30.72 o
  -1  -1   1     1623.98     1620.74     14.98 o
   0  -1   1     2289.33     2189.46     19.85 o
   1  -1   1     1726.86     1659.72     14.99 o
   2  -1   1      815.06      793.33     12.67 o
   3  -1   1       95.38       86.48      2.37 o
   4  -1   1        1.32        3.08      0.80 o
   5  -1   1       63.14       70.86      2.74 o
   6  -1   1      149.80      145.05      3.65 o
   7  -1   1       25.69       25.61      2.04 o
   8  -1   1      176.61      185.40      7.24 o
   9  -1   1        9.16        9.21      2.31 o
  10  -1   1       11.01        9.95      2.46 o
  11  -1   1       15.45       15.19      3.36 o
  12  -1   1        6.52        5.97      3.47 o
 -11   0   1        5.01        3.73      2.77 o
 -10   0   1       33.25       41.36      4.20 o
  -9   0   1      147.62      136.13      6.37 o
  -8   0   1       15.47       18.35      2.65 o
  -7   0   1       41.26       43.39      2.58 o
  -6   0   1        0.89        0.93      0.88 o
  -5   0   1       19.44       19.00      1.51 o
  -4   0   1      502.34      515.71      7.67 o
  -3   0   1     3904.84     3848.17     34.26 o
  -2   0   1      312.51      306.59      4.46 o
  -1   0   1      619.17      526.06      5.73 o
   0   0   1       46.92       31.30      0.81 o
   1   0   1       41.74       45.49      2.08 o
   2   0   1     3929.49     4036.04     34.35 o
   3   0   1    13289.42    13527.44    110.52 o
   4   0   1      799.06      790.19      9.83 o
   5   0   1     6443.15     6571.61     49.17 o
   6   0   1        5.10        6.99      1.21 o
   7   0   1        7.20        6.89      1.33 o
   8   0   1      522.38      518.78      8.56 o
   9   0   1       24.52       25.72      3.75 o
  10   0   1        1.40        0.77      1.85 o
  11   0   1      104.92      118.01      6.44 o
  12   0   1        0.04        1.56      2.80 o
 -11   1   1        7.62        2.59      2.53 o
 -10   1   1       56.88       64.87      5.14 o
  -9   1   1      108.68      104.80      5.56 o
  -8   1   1      101.76       92.48      4.65 o
  -7   1   1      704.99      698.84     12.10 o
  -6   1   1      102.21      103.34      3.16 o
  -5   1   1       25.81       20.82      1.54 o
  -4   1   1       76.80       56.02      2.68 o
  -3   1   1      351.68      369.84      5.40 o
  -2   1   1     7985.53     8010.02     67.04 o
  -1   1   1      592.00      534.39      5.90 o
   0   1   1     2818.63     2869.27     35.47 o
   1   1   1       63.56       68.58      1.35 o
   2   1   1      338.20      338.69      5.61 o
   3   1   1    12692.71    13001.99    106.45 o
   4   1   1     1744.36     1947.03     19.63 o
   5   1   1      531.68      580.02      7.46 o
   6   1   1      397.08      419.25      6.64 o
   7   1   1      270.52      278.06      5.78 o
   8   1   1      131.53      126.76      4.24 o
   9   1   1       24.41       23.43      2.94 o
  10   1   1        9.26        8.79      2.84 o
  11   1   1       35.02       39.64      4.31 o
  12   1   1        5.32        0.06      2.67 o
 -11   2   1       11.55       10.09      3.25 o
 -10   2   1       16.31       11.14      2.97 o
  -9   2   1       11.88        9.72      2.59 o
  -8   2   1        6.62        5.72      1.98 o
  -7   2   1       10.61        8.36      1.92 o
  -6   2   1      183.68      202.78      7.12 o
  -5   2   1     1321.59     1259.17     13.59 o
  -4   2   1      171.03      192.66      3.47 o
  -3   2   1      123.70      117.20     13.51 o
  -2   2   1     2645.18     2577.70     47.42 o
  -1   2   1     2915.65     2922.71     26.17 o
   0   2   1     1867.85     1797.90     19.87 o
   1   2   1     1530.65     1582.82     14.73 o
   2   2   1      209.37      196.23     17.87 o
   3   2   1     1210.60     1175.04     12.69 o
   4   2   1      463.98      451.79      7.10 o
   5   2   1       64.16       61.01      2.28 o
   6   2   1      498.02      569.18      8.08 o
   7   2   1      220.86      221.69      5.13 o
   8   2   1        0.12        2.19      2.32 o
   9   2   1        9.73        7.15      1.81 o
  10   2   1       26.13       26.97      3.46 o
  11   2   1       23.60       17.81      3.33 o
  12   2   1       92.43      105.60      6.55 o
 -10   3   1        5.64        4.52      3.04 o
  -9   3   1      309.66      293.05      8.88 o
  -8   3   1       38.06       43.20      3.80 o
  -7   3   1        3.87        2.74      1.56 o
  -6   3   1      693.15      705.03     11.80 o
  -5   3   1      691.22      636.27     10.41 o
  -4   3   1       44.25       64.40      2.89 o
  -3   3   1       81.10       67.99      3.44 o
  -2   3   1       16.46       15.44      1.84 o
  -1   3   1     1061.35     1052.74     11.07 o
   0   3   1      350.82      345.76      6.29 o
   1   3   1      192.51      202.54      4.55 o
   2   3   1     1049.28     1027.03     14.00 o
   3   3   1     5710.71     5894.98     62.83 o
   4   3   1        0.61        0.59      0.73 o
   5   3   1     1644.96     1702.95     19.17 o
   6   3   1     1240.52     1182.13     13.21 o
   7   3   1        0.01        0.40      0.96 o
   8   3   1        0.21        0.21      1.17 o
   9   3   1      681.73      687.97     11.05 o
  10   3   1       34.25       28.58      2.97 o
  11   3   1        3.62        4.50      2.39 o
  12   3   1        2.01        0.00      2.59 o
 -10   4   1       19.86       17.50      3.60 o
  -9   4   1       16.02        9.85      2.80 o
  -8   4   1       17.93       14.64      2.57 o
  -7   4   1        0.05        0.69      1.51 o
  -6   4   1      302.72      288.44      7.39 o
  -5   4   1      475.57      461.64      8.95 o
  -4   4   1      233.95      250.42      5.91 o
  -3   4   1      216.06      232.81      6.32 o
  -2   4   1      449.82      480.22      7.88 o
  -1   4   1      864.89      905.38     10.59 o
   0   4   1     1639.41     1688.23     19.95 o
   1   4   1     3040.62     3173.52     29.17 o
   2   4   1       28.97       25.33      1.67 o
   3   4   1      251.92      226.03      5.37 o
   4   4   1      153.04      152.39      3.56 o
   5   4   1       49.25       69.65      3.48 o
   6   4   1        4.89       13.37      1.66 o
   7   4   1       95.26       89.51      3.52 o
   8   4   1     2708.01     2716.42     30.91 o
   9   4   1       26.18       25.50      2.61 o
  10   4   1        9.61       10.19      2.26 o
  11   4   1      179.99      186.13      7.39 o
  12   4   1        1.80        0.00      2.49 o
 -10   5   1       56.20       53.25      6.08 o
  -9   5   1       12.03       14.52      2.98 o
  -8   5   1       31.43       31.86      3.67 o
  -7   5   1       47.98       55.12      4.05 o
  -6   5   1       30.80       31.74      3.12 o
  -5   5   1      206.47      211.20      6.16 o
  -4   5   1       89.93       86.39      3.41 o
  -3   5   1       12.55       13.82      1.01 o
  -2   5   1     1695.87     1682.55     15.81 o
  -1   5   1        7.70       22.52      1.67 o
   0   5   1      390.60      362.11     24.07 o
   1   5   1     1094.63     1105.02     13.14 o
   2   5   1       86.31       69.85      2.77 o
   3   5   1        2.30        0.89      0.83 o
   4   5   1      866.79      851.71     10.14 o
   5   5   1      283.00      260.11      5.31 o
   6   5   1      400.32      409.81      7.25 o
   7   5   1       42.54       39.68      2.73 o
   8   5   1      406.84      427.89      8.24 o
   9   5   1      117.98      112.74      4.56 o
  10   5   1        7.84       10.47      2.16 o
  11   5   1       11.95       18.69      2.85 o
  12   5   1        2.60       10.52      2.96 o
  -9   6   1       80.91       79.78      5.76 o
  -8   6   1       11.44        8.11      2.59 o
  -7   6   1        1.69        0.90      2.41 o
  -6   6   1       30.75       33.48      3.37 o
  -5   6   1       36.15       35.16      3.18 o
  -4   6   1       26.21       28.09      2.40 o
  -3   6   1      316.78      353.29      6.67 o
  -2   6   1      151.36      190.31      6.37 o
  -1   6   1       57.96       64.12      4.29 o
   0   6   1       14.48       12.12      1.53 o
   1   6   1      278.93      267.36      5.98 o
   2   6   1      264.02      297.47      5.44 o
   3   6   1       86.92       81.44      2.98 o
   4   6   1       18.45       14.59      1.74 o
   5   6   1      298.63      305.37      6.03 o
   6   6   1      530.57      526.55      8.64 o
   7   6   1      176.87      186.47      5.24 o
   8   6   1      122.52      124.85      4.63 o
   9   6   1        3.44        1.81      1.65 o
  10   6   1       96.56      100.54      8.88 o
  11   6   1       59.16       57.95      4.27 o
  12   6   1        1.02        0.18      2.83 o
  -8   7   1       18.89       12.57      5.87 o
  -7   7   1        0.58        0.07      2.08 o
  -6   7   1      132.27      129.06      8.55 o
  -5   7   1        8.77        5.71      1.72 o
  -4   7   1      122.27      128.54      4.44 o
  -3   7   1      946.64      948.44     19.60 o
  -2   7   1      350.54      327.02     10.34 o
  -1   7   1       11.39       12.86      1.31 o
   0   7   1       51.64       41.01      2.02 o
   1   7   1      731.90      715.60     11.35 o
   2   7   1       31.44       15.73      1.43 o
   3   7   1      410.79      372.00      5.86 o
   4   7   1       38.74       41.88      2.26 o
   5   7   1      238.81      212.79      4.70 o
   6   7   1       20.28       17.95      2.05 o
   7   7   1       65.97       65.98      4.40 o
   8   7   1       72.22       76.54      4.00 o
   9   7   1        8.73        4.81      2.63 o
  10   7   1        0.22        0.00      1.72 o
  11   7   1       20.74       28.97      3.32 o
  -7   8   1        0.26        0.00      4.17 o
  -6   8   1       66.55       67.37     10.14 o
  -5   8   1       16.69       14.74      6.58 o
  -4   8   1        2.36        1.12      1.85 o
  -3   8   1      329.95      299.19      6.85 o
  -2   8   1       67.79       67.70      3.39 o
  -1   8   1       23.78       27.55      2.36 o
   0   8   1        2.30        2.87      0.97 o
   1   8   1      134.48      125.33      3.42 o
   2   8   1      107.41      104.13      4.42 o
   3   8   1       28.98       27.45      2.00 o
   4   8   1       16.66       17.76      1.78 o
   5   8   1      241.43      253.47      5.41 o
   6   8   1      174.48      164.69      4.52 o
   7   8   1       11.01        7.67      2.68 o
   8   8   1        0.19        0.76      1.66 o
   9   8   1        5.38        3.62      2.04 o
  10   8   1      130.49      137.88      5.91 o
  11   8   1       27.21       35.73      3.76 o
  -7   9   1       27.48       37.33      8.72 o
  -6   9   1        0.25        1.70      5.00 o
  -5   9   1       28.78       26.92      4.99 o
  -4   9   1        0.63        2.30      4.48 o
  -3   9   1      245.97      232.45     17.45 o
  -2   9   1       14.60       10.97      3.43 o
  -1   9   1      110.04      112.91      6.90 o
   0   9   1        1.92        2.36      1.74 o
   1   9   1     1228.69     1266.43     15.03 o
   2   9   1      199.44      195.11      4.62 o
   4   9   1     1010.01      986.17     11.77 o
   5   9   1       55.87       56.13      3.04 o
   6   9   1      196.77      207.71      5.32 o
   7   9   1       18.08       24.01      2.44 o
   8   9   1      237.56      238.88      6.98 o
   9   9   1        0.56        0.00      2.09 o
  10   9   1        5.48       10.67      2.49 o
  -6  10   1       69.77       79.63     11.70 o
  -5  10   1       10.56       12.33      4.56 o
  -4  10   1        0.60        0.17      3.27 o
  -3  10   1      119.84      111.26      8.31 o
  -2  10   1       52.90       52.74      8.66 o
  -1  10   1       67.94       62.15      6.18 o
   0  10   1       17.73       14.11      6.23 o
   1  10   1      993.77      976.85     20.86 o
   2  10   1       57.67       51.19      4.13 o
   3  10   1      304.13      308.91      8.78 o
   4  10   1       81.23       59.40      8.32 o
   5  10   1       13.79       16.93      2.14 o
   6  10   1       89.80       82.64      3.81 o
   7  10   1       70.35       81.40      3.99 o
   8  10   1       36.74       40.34      3.76 o
   9  10   1       51.86       60.64      4.39 o
  10  10   1       16.50       16.88      3.32 o
  -4  11   1        3.50        2.46      3.72 o
  -3  11   1       45.32       50.59      6.88 o
  -2  11   1       58.59       53.43      6.73 o
  -1  11   1      223.15      235.98     11.07 o
   0  11   1      380.46      385.90     13.59 o
   1  11   1       38.01       38.08     11.08 o
   2  11   1       70.14       74.47      5.04 o
   3  11   1       98.71       96.93      5.67 o
   4  11   1      130.35      124.91      6.28 o
   5  11   1       68.31       79.96      5.55 o
   6  11   1        3.60        7.60      2.32 o
   7  11   1       23.90       21.19      2.65 o
   8  11   1       18.20       20.17      3.46 o
   9  11   1        9.30       11.28      4.24 o
  -3  12   1       10.21        6.54      4.13 o
  -2  12   1       17.81        7.57      6.29 o
  -1  12   1        3.77        4.10      4.20 o
   0  12   1       24.67       33.15      5.66 o
   1  12   1       96.80      100.56      9.83 o
   2  12   1       37.43       35.55      5.72 o
   3  12   1       33.22       37.86      4.32 o
   4  12   1       24.34       20.70      4.22 o
   5  12   1        5.33        6.17      2.77 o
   6  12   1       21.69       15.03      4.27 o
   7  12   1        1.67        4.65      4.58 o
   0  13   1        5.24        5.77      4.04 o
   1  13   1      111.79      119.85      9.40 o
   2  13   1       18.75       21.97      7.31 o
   3  13   1        4.53        3.12      3.77 o
   4  13   1      144.72      178.28     10.00 o
   5  13   1       57.31       75.90      7.45 o
  -5 -12   2        0.13        1.92      2.80 o
  -4 -12   2      224.30      267.30     10.09 o
  -3 -12   2       35.36       31.22      5.96 o
  -2 -12   2       38.13       49.57      5.24 o
  -1 -12   2      129.30      124.90      7.20 o
   0 -12   2        1.33        0.40      3.53 o
   1 -12   2      203.42      229.22     12.38 o
   2 -12   2       76.20      100.57     15.92 o
  -7 -11   2       43.33       44.74      6.69 o
  -6 -11   2       60.84       67.93      7.51 o
  -5 -11   2        4.26        5.29      3.10 o
  -4 -11   2       50.04       61.43      5.52 o
  -3 -11   2       12.37        8.90      2.62 o
  -2 -11   2        0.06        0.00      2.55 o
  -1 -11   2        0.07        0.70      2.09 o
   0 -11   2       72.18       67.61      5.26 o
   1 -11   2       19.05       24.91      5.30 o
   2 -11   2       16.69        7.66      7.21 o
   3 -11   2        3.76        8.19      4.25 o
   4 -11   2        7.79        0.00      5.94 o
  -8 -10   2        9.28        9.61      3.01 o
  -7 -10   2       18.97       17.99      3.85 o
  -6 -10   2        0.99        5.69      2.58 o
  -5 -10   2       67.89       65.43      5.42 o
  -4 -10   2        1.83        4.28      2.20 o
  -3 -10   2       77.31       88.32      5.72 o
  -2 -10   2      157.60      159.71     10.13 o
  -1 -10   2      156.66      153.42      6.73 o
   0 -10   2      497.32      481.59     20.04 o
   1 -10   2      263.29      248.50     11.16 o
   2 -10   2       11.32       12.46      4.41 o
   3 -10   2       80.03       94.39      8.42 o
   4 -10   2        0.21        0.00      3.17 o
   5 -10   2       13.74       12.28      4.56 o
   6 -10   2        1.57        0.00      4.51 o
  -9  -9   2      112.43      127.33      6.18 o
  -8  -9   2       73.39       71.95      4.74 o
  -7  -9   2       25.24       24.26      4.43 o
  -6  -9   2       84.64       86.47      5.88 o
  -5  -9   2       92.03       99.89     15.07 o
  -4  -9   2        2.80        4.60      2.26 o
  -3  -9   2      280.73      295.69      8.91 o
  -2  -9   2      234.13      223.80      7.60 o
  -1  -9   2       32.30       29.98      4.59 o
   0  -9   2      315.56      317.72     11.50 o
   1  -9   2       10.45        7.83      2.16 o
   2  -9   2      156.34      149.59      8.53 o
   3  -9   2       91.97      100.05      8.08 o
   4  -9   2       93.17       96.65      8.24 o
   5  -9   2       17.18        7.20      3.94 o
   6  -9   2       87.54      102.36      9.24 o
   7  -9   2        0.51        1.68      3.51 o
 -10  -8   2       36.51       38.09      4.44 o
  -9  -8   2        4.19        5.20      2.38 o
  -8  -8   2       48.68       48.91      4.08 o
  -7  -8   2        0.03        0.30      1.39 o
  -6  -8   2      305.59      317.49      6.59 o
  -5  -8   2        0.23        1.36      1.20 o
  -4  -8   2      886.59      870.77     12.58 o
  -3  -8   2      353.34      355.43      9.33 o
  -2  -8   2       39.45       32.06      3.35 o
  -1  -8   2     3214.75     3089.87     34.71 o
   0  -8   2       39.67       44.36      3.64 o
   1  -8   2       96.31       95.91      7.07 o
   2  -8   2      125.43      122.50      5.33 o
   3  -8   2      484.29      484.11     17.14 o
   4  -8   2       43.64       53.43      6.04 o
   5  -8   2      287.30      298.38     12.34 o
   6  -8   2        8.04        4.02      3.44 o
   7  -8   2      191.59      212.56     11.56 o
   8  -8   2      145.44      115.75     14.52 o
 -10  -7   2       14.39       14.42      2.76 o
  -9  -7   2       12.97       12.00      2.48 o
  -8  -7   2        4.79        5.22      1.92 o
  -7  -7   2        0.68        0.00      1.44 o
  -6  -7   2       92.12       92.02      3.90 o
  -5  -7   2       31.88       36.15      3.25 o
  -4  -7   2        5.13        5.46      1.89 o
  -3  -7   2        9.85        6.67      1.42 o
  -2  -7   2      794.92      815.07     10.85 o
  -1  -7   2        0.28        0.00      1.25 o
   0  -7   2      175.40      167.97      6.76 o
   1  -7   2      134.53      128.19      4.90 o
   2  -7   2       81.71       82.39      6.50 o
   3  -7   2        0.08        0.00      1.39 o
   4  -7   2      120.83      112.64      7.53 o
   5  -7   2      270.72      258.63     16.13 o
   6  -7   2      105.91      116.60      8.39 o
   7  -7   2        2.15        1.96      3.21 o
   8  -7   2       69.25       78.31     11.46 o
 -10  -6   2       16.40       12.82      2.70 o
  -9  -6   2        2.72        3.31      2.54 o
  -8  -6   2      143.96      148.87      8.97 o
  -7  -6   2      212.94      213.49      7.68 o
  -6  -6   2       10.71       15.26      2.05 o
  -5  -6   2      205.13      197.37      5.03 o
  -4  -6   2      254.54      253.29      5.31 o
  -3  -6   2      413.79      404.35      7.25 o
  -2  -6   2      529.44      478.91      7.44 o
  -1  -6   2      470.93      449.07      6.92 o
   0  -6   2      170.07      134.90      5.17 o
   1  -6   2     1198.98     1199.88     16.21 o
   2  -6   2      170.17      141.55      7.16 o
   3  -6   2      436.77      433.30      9.42 o
   4  -6   2       64.78       69.82      5.41 o
   5  -6   2       92.92      104.73      7.19 o
   6  -6   2       46.17       40.14     11.15 o
   7  -6   2       19.87       17.59      5.94 o
   8  -6   2       66.96       68.55     10.24 o
   9  -6   2        1.06        0.00      4.86 o
 -11  -5   2        1.29        3.50      3.02 o
 -10  -5   2        9.34        5.09      2.56 o
  -9  -5   2        0.82        0.00      1.48 o
  -8  -5   2      154.71      159.34      5.54 o
  -7  -5   2      338.77      341.70      9.99 o
  -6  -5   2      840.11      815.14     11.28 o
  -5  -5   2      333.10      335.28      6.39 o
  -4  -5   2       97.92       85.49      3.04 o
  -3  -5   2      282.36      256.78      6.75 o
  -2  -5   2        2.58        2.45      1.46 o
  -1  -5   2       12.64       21.86      1.78 o
   0  -5   2       15.28       18.49      1.34 o
   1  -5   2     1808.53     1830.94     19.02 o
   2  -5   2       93.11       85.40      2.63 o
   3  -5   2     1270.38     1334.18     13.96 o
   4  -5   2      686.25      725.61     10.53 o
   5  -5   2       85.99       89.28      5.20 o
   6  -5   2        2.59        1.77      2.36 o
   7  -5   2       83.69       79.84      9.69 o
   8  -5   2       58.66       60.64      9.31 o
   9  -5   2       24.96       11.11      5.94 o
  10  -5   2       23.55       27.96      8.06 o
 -11  -4   2        6.20        4.31      3.44 o
 -10  -4   2        0.90        1.81      1.92 o
  -9  -4   2        3.64        4.82      2.07 o
  -8  -4   2      135.07      137.93      4.89 o
  -7  -4   2      192.11      203.12     11.05 o
  -6  -4   2       13.21       15.86      1.87 o
  -5  -4   2       87.65       93.03      3.37 o
  -4  -4   2        0.47        1.51      0.79 o
  -3  -4   2      204.30      209.18      5.41 o
  -2  -4   2      471.42      445.41      6.42 o
  -1  -4   2      360.23      336.74      5.06 o
   0  -4   2        3.86        6.66      1.06 o
   1  -4   2     1481.89     1492.29     13.84 o
   2  -4   2     1347.86     1376.81     13.28 o
   3  -4   2        0.42        2.81      0.84 o
   4  -4   2       14.78        7.80      1.19 o
   5  -4   2      664.30      644.64      7.66 o
   6  -4   2      144.23      141.74      4.21 o
   7  -4   2      356.94      335.55     16.39 o
   8  -4   2      437.43      450.02      9.70 o
   9  -4   2       24.99       22.47      7.19 o
  10  -4   2      408.29      401.60     21.18 o
 -11  -3   2       93.81      107.06      6.36 o
 -10  -3   2       20.18       17.65      3.39 o
  -9  -3   2        1.68        0.00      1.70 o
  -8  -3   2     1588.30     1619.83     18.75 o
  -7  -3   2        3.40        1.49      2.02 o
  -6  -3   2        5.80        4.43      1.33 o
  -5  -3   2      646.64      596.04      8.51 o
  -4  -3   2     1618.77     1634.23     15.87 o
  -3  -3   2        1.10        4.62      1.04 o
  -2  -3   2     1521.40     1485.78     15.99 o
  -1  -3   2      949.63      888.74     10.31 o
   0  -3   2     2852.03     3056.71     27.78 o
   1  -3   2     3185.80     3279.23     29.62 o
   2  -3   2       15.19       11.63      1.01 o
   3  -3   2      462.91      516.33      6.68 o
   4  -3   2       12.78       10.13      1.19 o
   5  -3   2        9.67       11.85      1.63 o
   6  -3   2       35.08       34.47      3.04 o
   7  -3   2      191.81      186.48      5.55 o
   8  -3   2      189.85      166.18      5.75 o
   9  -3   2        0.19        0.28      1.83 o
  10  -3   2        0.08        2.18      2.00 o
  11  -3   2        2.71        2.44      3.30 o
 -11  -2   2        0.11        0.00      2.01 o
 -10  -2   2       18.82       14.50      2.97 o
  -9  -2   2        8.64        7.64      2.28 o
  -8  -2   2       72.73       73.66      3.73 o
  -7  -2   2       16.98       13.49      2.04 o
  -6  -2   2      149.63      152.76      4.26 o
  -5  -2   2     1094.99     1093.46     12.73 o
  -4  -2   2       15.81       24.34      1.67 o
  -3  -2   2      697.53      689.82      9.50 o
  -2  -2   2      877.88      782.36     10.04 o
  -1  -2   2        3.68        2.39      0.67 o
   0  -2   2      436.29      453.64      5.53 o
   1  -2   2     2129.69     2214.82     25.99 o
   2  -2   2      711.74      706.37      8.15 o
   3  -2   2      967.85      920.79     10.57 o
   4  -2   2      153.06      149.71      5.81 o
   5  -2   2      144.72      112.65      4.40 o
   6  -2   2       70.28       65.74      3.05 o
   7  -2   2       36.10       35.89      2.29 o
   8  -2   2      208.34      201.42      6.21 o
   9  -2   2      386.03      375.08      9.14 o
  10  -2   2        3.33        6.65      2.29 o
  11  -2   2       78.80       85.65      7.31 o
 -11  -1   2        9.94        5.63      4.89 o
 -10  -1   2        0.03        0.00      2.19 o
  -9  -1   2      359.58      360.68      9.70 o
  -8  -1   2      192.22      198.66      6.66 o
  -7  -1   2      123.51      113.42      3.88 o
  -6  -1   2      301.45      271.30      5.58 o
  -5  -1   2      151.27      157.69      3.92 o
  -4  -1   2     2750.61     2779.40     23.41 o
  -3  -1   2     1344.58     1357.47     14.94 o
  -2  -1   2        0.83        1.48      0.79 o
  -1  -1   2     1583.08     1532.04     14.85 o
   0  -1   2      245.87      263.31      3.66 o
   1  -1   2     5853.98     5817.97     60.22 o
   2  -1   2        0.24        0.21      0.41 o
   3  -1   2      429.93      448.59      6.21 o
   4  -1   2     1824.91     1882.58     24.05 o
   5  -1   2     1192.50     1127.69     13.62 o
   6  -1   2      159.38      175.09      4.01 o
   7  -1   2       51.33       53.51      2.87 o
   8  -1   2       34.70       35.69      5.43 o
   9  -1   2       46.08       45.36      3.98 o
  10  -1   2       16.63       11.70      2.50 o
  11  -1   2       16.04       16.25      3.19 o
  12  -1   2        3.09        5.37      3.01 o
 -11   0   2       78.67       71.19      5.79 o
 -10   0   2       42.97       41.00      4.48 o
  -9   0   2       52.68       50.72      4.30 o
  -8   0   2        1.90        1.00      2.19 o
  -7   0   2       13.37       12.28      2.11 o
  -6   0   2       19.51       20.70      1.83 o
  -5   0   2      192.12      213.61      4.48 o
  -4   0   2       65.80       60.00      2.36 o
  -3   0   2     1186.76     1156.08     12.99 o
  -2   0   2       15.01       18.98      1.28 o
  -1   0   2     1191.80     1219.51     14.99 o
   0   0   2      753.03      712.87      8.32 o
   1   0   2     4375.83     4236.84     35.81 o
   2   0   2     3015.06     2703.99    110.04 o
   3   0   2      582.03      555.17      9.49 o
   4   0   2     1240.69     1301.64     22.76 o
   5   0   2      102.08       96.29      3.25 o
   6   0   2     1192.31     1337.36     13.78 o
   7   0   2      311.05      307.83      5.96 o
   8   0   2        2.75        4.67      1.42 o
   9   0   2      349.50      339.50      8.57 o
  10   0   2      154.05      170.11      6.51 o
  11   0   2        0.12        0.92      1.97 o
  12   0   2       22.71       26.42      4.01 o
 -11   1   2       51.58       61.14      5.62 o
 -10   1   2       54.93       61.42      5.23 o
  -9   1   2       56.91       53.42      4.47 o
  -8   1   2      238.18      223.90      7.15 o
  -7   1   2      160.07      148.35      5.48 o
  -6   1   2       82.49       92.77      4.06 o
  -5   1   2     1504.39     1495.11     14.82 o
  -4   1   2      227.29      281.91      8.42 o
  -3   1   2        1.74        0.52      1.26 o
  -2   1   2     7550.95     7724.43     97.56 o
  -1   1   2      658.38      641.48      7.22 o
   0   1   2      772.41      865.97     11.25 o
   1   1   2       27.46       17.19      1.17 o
   2   1   2       41.41       40.08      1.38 o
   3   1   2    16299.50    16389.71    133.25 o
   4   1   2     5921.97     5819.65     90.32 o
   5   1   2       63.90       56.59      2.17 o
   6   1   2     4898.91     5120.70     40.26 o
   7   1   2     2436.06     2479.18     22.87 o
   8   1   2      217.81      219.74      5.43 o
   9   1   2      572.97      578.06      9.74 o
  10   1   2        0.02        3.34      1.87 o
  11   1   2       28.26       20.84      3.32 o
  12   1   2        0.87        2.26      2.74 o
 -10   2   2       14.69       12.03      4.15 o
  -9   2   2        1.43        1.40      2.03 o
  -8   2   2       96.46       87.67      6.99 o
  -7   2   2       28.12       24.14      3.49 o
  -6   2   2      147.66      144.13      5.14 o
  -5   2   2      417.63      433.49     16.61 o
  -4   2   2        5.09        2.99      0.67 o
  -3   2   2      352.74      305.64      4.51 o
  -2   2   2      843.81      833.04     12.76 o
  -1   2   2     1446.69     1433.50     13.93 o
   0   2   2      431.02      430.95      5.35 o
   1   2   2       88.97       73.64      1.72 o
   2   2   2      558.50      571.91      7.82 o
   3   2   2     4508.22     4580.82     39.95 o
   4   2   2      123.80      116.21      9.87 o
   5   2   2      809.47      814.51     11.02 o
   6   2   2     2775.45     2771.39     24.51 o
   7   2   2      231.02      223.63      5.10 o
   8   2   2      207.75      188.94      5.08 o
   9   2   2      807.21      819.50     12.01 o
  10   2   2        2.97        0.78      1.98 o
  11   2   2       40.60       34.09      4.93 o
  12   2   2      229.13      259.82      9.20 o
 -10   3   2        1.12        4.20      3.15 o
  -9   3   2      155.81      161.17      8.73 o
  -8   3   2        2.59        1.67      1.73 o
  -7   3   2      418.43      426.70     11.57 o
  -6   3   2      525.89      521.22     11.83 o
  -5   3   2      336.76      317.96     10.93 o
  -4   3   2     1855.30     1819.29     20.52 o
  -3   3   2      139.64      168.84      4.43 o
  -2   3   2      178.87      222.46      5.98 o
  -1   3   2      651.43      656.10      8.63 o
   0   3   2     4630.95     4621.99     48.63 o
   1   3   2     2244.51     2102.17     19.70 o
   2   3   2     6391.17     6401.55     54.31 o
   3   3   2     2768.90     2830.72     26.49 o
   4   3   2        3.03        1.24      0.76 o
   5   3   2     2420.04     2417.63     25.84 o
   6   3   2      701.36      723.06     12.16 o
   7   3   2      679.52      719.97     10.02 o
   8   3   2       25.87       27.27      2.45 o
   9   3   2      507.16      498.05      9.14 o
  10   3   2       24.19       28.00      2.90 o
  11   3   2      114.88      132.49      6.27 o
  12   3   2        9.16        3.90      2.60 o
 -10   4   2        8.11       14.82      5.01 o
  -9   4   2       24.22       26.11      3.76 o
  -8   4   2       80.01       83.25      5.20 o
  -7   4   2      277.45      271.74      7.91 o
  -6   4   2      421.14      398.68      9.06 o
  -5   4   2       16.59       19.01      2.31 o
  -4   4   2      207.51      214.10      6.30 o
  -3   4   2        9.98        6.90      2.62 o
  -2   4   2      233.05      245.14      5.32 o
  -1   4   2     1862.05     1964.55     19.38 o
   0   4   2      732.63      808.66     11.81 o
   1   4   2      565.43      606.90     10.28 o
   2   4   2      332.22      342.63      5.75 o
   3   4   2      216.08      232.08      5.47 o
   4   4   2      172.10      171.51      3.76 o
   5   4   2      612.85      607.99      9.52 o
   6   4   2      616.93      617.19      8.80 o
   7   4   2        3.08        5.08      1.26 o
   8   4   2      157.86      164.08      4.93 o
   9   4   2      201.81      177.50      8.12 o
  10   4   2       60.98       51.35      3.65 o
  11   4   2       72.55       71.60      4.48 o
  12   4   2       40.68       40.47      4.46 o
  -9   5   2        0.07        2.60      2.53 o
  -8   5   2       89.13       86.97      5.39 o
  -7   5   2      120.41      131.29      5.73 o
  -6   5   2       81.26       76.13      4.47 o
  -5   5   2      257.64      255.07      7.03 o
  -4   5   2       66.03       56.31      3.43 o
  -3   5   2       10.25       23.01      1.99 o
  -2   5   2      536.68      481.68      7.31 o
  -1   5   2       74.53       76.15      2.53 o
   0   5   2      345.86      309.12      5.68 o
   1   5   2     1381.61     1272.48     26.36 o
   2   5   2       19.77       25.48      2.08 o
   3   5   2      911.72     1060.04     11.31 o
   4   5   2      880.24      847.34     10.10 o
   5   5   2       54.46       60.15      5.98 o
   6   5   2      903.20      890.92     12.42 o
   7   5   2      508.28      500.84      8.52 o
   8   5   2        6.99        6.01      1.63 o
   9   5   2      788.58      767.26     11.99 o
  10   5   2       95.69       98.15      6.98 o
  11   5   2       17.28       11.89      2.46 o
  12   5   2        1.64        1.58      2.35 o
  -9   6   2      151.79      162.28     18.17 o
  -8   6   2        0.17        5.34      2.39 o
  -7   6   2       22.82       27.59      3.49 o
  -6   6   2        3.98        4.40      1.99 o
  -5   6   2       78.80       80.89      4.48 o
  -4   6   2      233.01      242.34      6.71 o
  -3   6   2       74.65       79.08      3.36 o
  -2   6   2      281.44      269.89      5.63 o
  -1   6   2      193.12      209.37      3.91 o
   0   6   2     2170.94     2386.01     22.31 o
   1   6   2       64.46       62.58      3.30 o
   2   6   2     1664.96     1740.79     19.03 o
   3   6   2       82.83      116.77      3.31 o
   4   6   2        1.40        3.82      0.98 o
   5   6   2       21.89       23.34      3.02 o
   6   6   2        4.55        2.05      1.24 o
   7   6   2       37.21       40.20      2.95 o
   8   6   2        5.44        9.63      2.50 o
   9   6   2       20.43       20.36      2.66 o
  10   6   2        6.88        4.12      2.02 o
  11   6   2        6.27        2.40      2.10 o
  12   6   2       42.35       39.39      3.85 o
  -8   7   2       43.98       45.29      5.28 o
  -7   7   2      278.06      286.11     11.13 o
  -6   7   2      212.16      196.84     11.94 o
  -5   7   2        4.46        3.98      1.84 o
  -4   7   2       82.25       78.12      8.58 o
  -3   7   2       14.22       16.14      2.17 o
  -2   7   2       32.37       38.05      2.61 o
  -1   7   2      143.23      138.27      4.23 o
   0   7   2       20.09       22.83      1.68 o
   1   7   2       74.65       68.76      2.45 o
   2   7   2      968.91      902.48     16.73 o
   4   7   2      202.82      193.31      8.95 o
   5   7   2     2141.67     2173.09     24.71 o
   6   7   2      130.93      142.89      3.95 o
   7   7   2      504.22      516.22     10.80 o
   8   7   2      405.42      405.92     11.77 o
   9   7   2       36.64       25.83      2.86 o
  10   7   2       57.98       55.92      4.07 o
  11   7   2       45.89       40.89      4.24 o
  12   7   2        0.77        0.00      2.34 o
  -7   8   2        7.11       10.95      4.38 o
  -6   8   2       15.79       14.23      2.98 o
  -5   8   2      529.15      523.46     11.56 o
  -4   8   2      440.35      447.95      9.08 o
  -3   8   2       15.56       18.46      2.71 o
  -2   8   2      418.67      432.09      8.19 o
  -1   8   2      211.86      216.53      5.87 o
   0   8   2       23.36       23.88      1.86 o
   1   8   2        0.03        0.00      0.72 o
   2   8   2      136.61      135.78      3.61 o
   3   8   2       63.65       69.91      2.82 o
   4   8   2        8.03        4.69      1.19 o
   5   8   2      121.14      114.72      3.65 o
   6   8   2       26.91       29.27      2.28 o
   7   8   2       69.33       71.97      3.41 o
   8   8   2        6.13       10.43      2.16 o
   9   8   2       22.82       26.90      3.14 o
  10   8   2        2.39        1.38      2.12 o
  11   8   2       11.77       15.02      3.32 o
  -7   9   2        0.12        5.14      4.31 o
  -6   9   2        4.59       11.67      6.22 o
  -5   9   2       92.55      101.65     11.56 o
  -4   9   2        0.98        0.43      2.43 o
  -3   9   2       25.99       25.70      2.83 o
  -2   9   2      194.81      192.06      5.66 o
  -1   9   2       29.59       32.70      2.85 o
   0   9   2       12.68        8.79      1.75 o
   1   9   2      342.27      333.53      6.07 o
   2   9   2      103.31      102.17      3.47 o
   3   9   2       68.74       74.09      3.17 o
   4   9   2      297.03      292.02      5.90 o
   5   9   2       39.70       29.19      2.34 o
   6   9   2      587.48      568.59      9.01 o
   7   9   2        0.29        2.74      1.75 o
   8   9   2      142.60      139.01      4.74 o
   9   9   2      122.30      129.82      6.31 o
  10   9   2       46.01       50.06      4.77 o
  11   9   2       27.79       30.37      6.99 o
  -5  10   2        1.09        0.00      4.13 o
  -4  10   2        0.78        2.70      3.28 o
  -3  10   2      134.47      131.11      8.71 o
  -2  10   2        0.34        1.02      2.67 o
  -1  10   2      383.92      361.35     12.68 o
   0  10   2        2.82        0.45      1.86 o
   1  10   2        4.52        0.00      1.53 o
   2  10   2      416.24      399.94      7.13 o
   3  10   2       56.97       59.78      3.09 o
   4  10   2       10.80        8.58      1.67 o
   5  10   2       16.53       14.77      2.79 o
   6  10   2      606.19      565.21      9.26 o
   7  10   2       80.41       88.17      6.24 o
   8  10   2        1.12        1.74      2.06 o
   9  10   2       19.11       17.22      4.31 o
  10  10   2        1.86        4.72      2.45 o
  -4  11   2       93.68       77.16     11.67 o
  -3  11   2        0.16        6.07      3.88 o
  -2  11   2        4.39        1.85      3.08 o
  -1  11   2       61.11       48.91      6.01 o
   0  11   2       26.94       19.80      4.06 o
   1  11   2       47.59       45.93      6.16 o
   2  11   2       93.84       97.77      7.02 o
   3  11   2        1.07        0.00      1.92 o
   4  11   2      291.06      278.39      6.34 o
   5  11   2      246.18      232.17      7.38 o
   6  11   2       90.09       95.69      6.51 o
   7  11   2       43.93       31.64      3.65 o
   8  11   2      100.77       97.93      5.83 o
   9  11   2      145.77      124.58     11.08 o
  -3  12   2       10.32       11.37      4.73 o
  -2  12   2       40.41       44.90      6.79 o
  -1  12   2       69.24       70.75      7.28 o
   0  12   2        0.03        3.35      3.40 o
   1  12   2        0.05        1.24      3.03 o
   2  12   2      162.87      168.48     12.12 o
   3  12   2       11.36        3.06      4.51 o
   4  12   2        1.82        3.54      3.58 o
   5  12   2        4.25        2.85      3.65 o
   6  12   2       47.98       55.84      9.03 o
   7  12   2        6.45        1.16      3.77 o
   8  12   2        0.87        0.00      2.74 o
   0  13   2        0.67        3.06      6.04 o
   1  13   2        1.08        3.37      5.87 o
   4  13   2        0.59        0.52      4.31 o
   5  13   2        1.20        0.00      3.79 o
   6  13   2       32.15       47.54      9.03 o
  -4 -12   3       10.47       10.22      6.11 o
  -3 -12   3        7.58        5.69      2.94 o
  -2 -12   3      107.01      114.47     11.08 o
  -1 -12   3        2.88        1.55      2.91 o
   0 -12   3       57.27       52.46     12.73 o
   1 -12   3       47.72       55.47      7.51 o
  -6 -11   3       46.29       54.01      5.69 o
  -5 -11   3      116.95      119.09     10.72 o
  -4 -11   3        0.07        2.95      2.80 o
  -3 -11   3       94.81       93.81      8.27 o
  -2 -11   3       55.13       63.00      5.53 o
  -1 -11   3       58.53       42.87      6.50 o
   0 -11   3       21.27       31.81      4.25 o
   1 -11   3        1.12        0.82      3.63 o
   2 -11   3        1.50        1.91      3.64 o
   3 -11   3        0.35        0.72      3.78 o
   4 -11   3       41.52       50.18     10.56 o
  -7 -10   3       60.71       73.98      6.35 o
  -6 -10   3      123.08      147.43     13.74 o
  -5 -10   3       17.42        7.62      2.96 o
  -4 -10   3      110.09      125.21      7.06 o
  -3 -10   3      188.62      184.54      7.67 o
  -2 -10   3        0.24        2.75      2.23 o
  -1 -10   3        2.48        2.88      2.25 o
   0 -10   3       51.99       51.50      4.55 o
   1 -10   3        3.44        3.79      2.41 o
   2 -10   3      275.39      278.46     12.29 o
   3 -10   3      110.16      120.21      9.38 o
   4 -10   3        4.46        1.42      3.62 o
   5 -10   3      241.97      274.35     13.43 o
  -8  -9   3        1.27        6.84      2.98 o
  -7  -9   3       13.08       12.09      3.42 o
  -6  -9   3       68.10       54.11      5.17 o
  -5  -9   3      410.97      430.70     11.90 o
  -4  -9   3        3.12        0.00      2.02 o
  -3  -9   3       20.47       22.95      3.38 o
  -2  -9   3      393.11      387.52     13.13 o
  -1  -9   3        5.59        3.52      1.92 o
   0  -9   3       51.45       48.22      4.12 o
   1  -9   3       27.52       28.39      3.49 o
   2  -9   3       86.39       91.82      5.37 o
   3  -9   3       35.53       34.56      5.50 o
   4  -9   3        5.13        2.29      3.29 o
   5  -9   3       24.90       29.85      5.64 o
   6  -9   3        6.43        0.00      3.31 o
   7  -9   3        8.55       14.86      6.46 o
  -9  -8   3        0.97        1.21      2.10 o
  -8  -8   3        0.10        0.00      2.14 o
  -7  -8   3      134.90      138.01      7.31 o
  -6  -8   3        0.76        2.75      2.24 o
  -5  -8   3       37.13       41.90      4.27 o
  -4  -8   3      284.03      287.79      8.96 o
  -3  -8   3      230.54      220.30      7.54 o
  -2  -8   3       15.33       14.90      2.58 o
  -1  -8   3       18.28       14.59      2.69 o
   0  -8   3      766.39      709.38     13.61 o
   1  -8   3      239.65      236.33      7.41 o
   2  -8   3      265.36      250.78      8.69 o
   3  -8   3      280.94      297.58      8.51 o
   4  -8   3      249.20      276.02     12.01 o
   5  -8   3       35.80       27.71      7.43 o
   6  -8   3        4.80        1.26      3.25 o
   7  -8   3       63.60       70.57      7.94 o
   8  -8   3       25.67       18.72      7.64 o
  -9  -7   3      113.50      119.37      5.51 o
  -8  -7   3       84.30       93.07      4.74 o
  -7  -7   3       52.42       49.18      4.07 o
  -6  -7   3       36.80       41.32      3.03 o
  -5  -7   3       48.57       50.49      2.80 o
  -4  -7   3       58.22       65.01      3.44 o
  -3  -7   3       64.95       53.15      5.45 o
  -2  -7   3      160.05      154.56      5.87 o
  -1  -7   3       80.38       79.05      4.44 o
   0  -7   3      307.41      306.41     11.82 o
   1  -7   3        5.46        3.18      1.63 o
   2  -7   3       24.19       21.03      2.63 o
   3  -7   3      180.10      168.24      6.01 o
   4  -7   3      305.57      301.83     11.68 o
   5  -7   3       21.03       18.75      4.04 o
   6  -7   3      205.31      208.76     10.33 o
   7  -7   3      103.12       88.11      9.20 o
   8  -7   3       65.70       69.87     11.18 o
 -10  -6   3        2.90        1.86      1.99 o
  -9  -6   3       88.56       84.47      4.69 o
  -8  -6   3      123.21      113.19      7.23 o
  -7  -6   3       93.86       96.36      4.59 o
  -6  -6   3        2.47        2.84      1.50 o
  -5  -6   3       25.76       21.82      2.17 o
  -4  -6   3       21.43       29.13      2.04 o
  -3  -6   3       17.92       19.38      2.61 o
  -2  -6   3     1038.40     1023.38     12.25 o
  -1  -6   3        0.67        0.00      0.84 o
   0  -6   3        1.95        6.26      1.66 o
   1  -6   3      272.52      282.07      7.22 o
   2  -6   3       67.44       58.12      3.61 o
   3  -6   3      429.46      407.80      9.00 o
   4  -6   3      484.75      499.12     10.37 o
   5  -6   3       76.08       75.19      6.41 o
   6  -6   3      174.29      166.18     18.65 o
   7  -6   3        3.93        2.17      2.95 o
   8  -6   3      149.01      165.79     14.45 o
   9  -6   3      152.60      134.26     14.24 o
 -10  -5   3      150.64      149.67      8.08 o
  -9  -5   3        0.19        0.00      1.66 o
  -8  -5   3        4.29        6.96      1.96 o
  -7  -5   3      233.25      225.45      6.02 o
  -6  -5   3      255.54      249.02      6.33 o
  -5  -5   3      158.49      140.90      5.70 o
  -4  -5   3      472.09      465.79      7.39 o
  -3  -5   3        0.20        0.52      0.89 o
  -2  -5   3     2721.77     2677.36     24.13 o
  -1  -5   3     2579.36     2555.95     24.11 o
   0  -5   3      264.21      255.81      5.78 o
   1  -5   3      576.60      556.41      9.92 o
   2  -5   3      933.00      935.16     13.79 o
   3  -5   3      250.55      243.19      6.47 o
   4  -5   3        5.00        4.67      1.56 o
   5  -5   3      228.13      240.08      6.79 o
   6  -5   3      303.12      302.84     18.27 o
   7  -5   3      121.05      130.66      8.40 o
   8  -5   3      246.64      205.38     14.41 o
   9  -5   3       68.74       77.10     10.97 o
  10  -5   3        6.41       15.66      6.70 o
 -10  -4   3        9.62        9.09      2.78 o
  -9  -4   3       19.67       16.29      2.45 o
  -8  -4   3        9.48        6.45      1.90 o
  -7  -4   3       90.90       95.01      4.03 o
  -6  -4   3       76.24       82.54      3.51 o
  -5  -4   3       23.98       22.85      2.40 o
  -4  -4   3      374.62      403.26      6.68 o
  -3  -4   3      753.32      752.12     11.85 o
  -2  -4   3      276.35      301.90      5.34 o
  -1  -4   3     1190.40     1268.05     12.74 o
   0  -4   3      879.78      927.20      9.69 o
   1  -4   3      833.14      883.70     12.42 o
   2  -4   3      600.25      604.78      7.15 o
   3  -4   3      449.51      431.82      7.22 o
   4  -4   3       92.63      113.60      3.90 o
   5  -4   3       47.62       39.50      2.32 o
   6  -4   3      317.73      305.97      7.55 o
   7  -4   3      617.56      610.94     22.68 o
   8  -4   3       21.93       18.68      5.38 o
   9  -4   3        4.61        5.49      4.51 o
  10  -4   3       17.88       13.41      6.01 o
  11  -4   3       38.61       26.53      8.16 o
 -11  -3   3       48.15       48.62      8.23 o
 -10  -3   3        0.19        0.00      2.22 o
  -9  -3   3       10.18        7.57      2.48 o
  -8  -3   3        0.04        0.45      1.52 o
  -7  -3   3       13.44       13.16      1.97 o
  -6  -3   3      301.99      306.12      6.34 o
  -5  -3   3       56.77       68.96      2.99 o
  -4  -3   3      107.41      112.74      3.35 o
  -3  -3   3     2433.25     2370.32     24.60 o
  -2  -3   3       13.03       16.52      1.55 o
  -1  -3   3     2513.16     2624.61     25.13 o
   0  -3   3      920.00      915.46     10.29 o
   1  -3   3      567.01      573.74     10.74 o
   2  -3   3      824.71      894.82     14.48 o
   3  -3   3      668.17      637.51      7.66 o
   4  -3   3       50.05       47.12      2.12 o
   5  -3   3      227.31      225.10      4.73 o
   6  -3   3      445.19      432.90      6.24 o
   7  -3   3      247.12      253.06      7.30 o
   9  -3   3       27.17       17.75      5.90 o
  10  -3   3       78.96       79.15     10.80 o
  11  -3   3        6.29       10.73      6.46 o
 -11  -2   3        2.93       16.98      5.66 o
 -10  -2   3      162.43      169.12     11.04 o
  -9  -2   3        0.02        0.00      1.82 o
  -8  -2   3       54.21       48.50      3.95 o
  -7  -2   3       59.37       50.84      4.25 o
  -6  -2   3       41.11       44.63      2.69 o
  -5  -2   3       49.42       51.58      2.60 o
  -4  -2   3      182.34      180.71      4.12 o
  -3  -2   3      773.66      737.40     10.37 o
  -2  -2   3      126.95      141.07      6.89 o
  -1  -2   3        1.05        0.46      0.63 o
   0  -2   3        5.60        6.01      0.71 o
   1  -2   3      990.29      928.82     13.86 o
   2  -2   3      403.85      362.41      5.00 o
   3  -2   3        8.77       17.75      1.27 o
   4  -2   3     1260.11     1315.35     13.02 o
   5  -2   3       93.11       85.72      2.84 o
   6  -2   3       63.94       55.27      3.10 o
   7  -2   3       16.91       15.44      2.70 o
   8  -2   3        0.35        3.69      1.54 o
   9  -2   3      140.30      124.17      6.88 o
  10  -2   3        8.82        5.85      2.43 o
  11  -2   3        7.21        6.40      2.59 o
 -11  -1   3        0.29        0.00      3.72 o
 -10  -1   3       58.90       57.86      5.08 o
  -9  -1   3      176.71      176.62     10.91 o
  -8  -1   3        2.37        0.59      1.60 o
  -7  -1   3      394.52      388.22      9.32 o
  -6  -1   3       48.91       53.28      2.85 o
  -5  -1   3      492.28      484.48      7.52 o
  -4  -1   3      838.34      782.15     11.03 o
  -3  -1   3       19.25       12.22      1.51 o
  -2  -1   3      178.83      176.98      3.98 o
  -1  -1   3      242.71      220.67      4.14 o
   0  -1   3      635.65      680.19      7.95 o
   1  -1   3    12097.02    12255.36    100.79 o
   2  -1   3     2694.78     2726.86     24.70 o
   3  -1   3       32.34       31.48      1.64 o
   4  -1   3     4357.20     4353.30     39.09 o
   5  -1   3      881.00      892.77     14.76 o
   6  -1   3      124.02      120.09      3.30 o
   7  -1   3       11.75        7.40      1.28 o
   8  -1   3       85.81       85.55      3.43 o
   9  -1   3       21.91       19.92      2.72 o
  10  -1   3       54.62       56.99      4.24 o
  11  -1   3      144.34      135.51      8.86 o
  12  -1   3       16.84       19.86      4.10 o
 -10   0   3        3.79        3.56      2.52 o
  -9   0   3       50.01       45.80      4.78 o
  -8   0   3       23.50       26.50      3.36 o
  -7   0   3       61.40       65.94      6.65 o
  -6   0   3      151.24      146.14      4.17 o
  -5   0   3      248.82      230.20      4.87 o
  -4   0   3       10.85       10.17      1.30 o
  -3   0   3       58.20       55.73      3.66 o
  -2   0   3      570.74      576.23      7.87 o
  -1   0   3     3648.58     3561.35     58.49 o
   0   0   3     9545.12     9566.01     78.79 o
   1   0   3     9592.31     9651.95     79.42 o
   2   0   3       78.11       79.93      3.44 o
   3   0   3       25.48       25.59      1.49 o
   4   0   3      117.68      130.23      6.18 o
   5   0   3      674.72      704.71      9.88 o
   6   0   3      218.47      194.07      5.31 o
   7   0   3      850.88      870.34     10.87 o
   8   0   3        9.41        8.88      1.61 o
   9   0   3      445.01      435.95      8.70 o
  10   0   3       69.80       67.86      4.56 o
  11   0   3        0.18        0.00      1.92 o
  12   0   3       11.34        8.99      3.06 o
 -10   1   3       79.68       76.42     10.63 o
  -9   1   3       45.67       36.15      5.29 o
  -8   1   3       53.32       46.41      5.83 o
  -7   1   3      138.08      131.29      7.67 o
  -6   1   3      126.44      138.97      5.51 o
  -5   1   3      175.64      162.92      8.88 o
  -4   1   3       16.18       20.13      1.54 o
  -3   1   3      267.34      234.52      4.10 o
  -2   1   3     1390.82     1393.12     19.35 o
  -1   1   3      161.95      148.21      3.16 o
   0   1   3    34722.33    34409.27    348.36 o
   1   1   3     3303.29     3268.96     28.58 o
   2   1   3     1785.10     1843.79     17.27 o
   3   1   3     2505.74     2524.42     23.44 o
   4   1   3       13.43       15.08      1.37 o
   5   1   3      213.82      270.33      6.77 o
   6   1   3       37.63       50.07      3.33 o
   7   1   3      102.55       94.96      3.30 o
   8   1   3      227.15      243.97      6.13 o
   9   1   3       30.79       38.21      2.93 o
  10   1   3        3.42        1.50      2.23 o
  11   1   3      194.83      202.32      7.39 o
  12   1   3       24.15       28.60      4.16 o
 -10   2   3      142.74      141.24      7.74 o
  -9   2   3      204.29      195.45      7.63 o
  -8   2   3        9.59       11.96      3.60 o
  -7   2   3        7.95        9.47      2.44 o
  -6   2   3      115.09      113.73      4.74 o
  -5   2   3      276.27      310.46      8.56 o
  -4   2   3      145.63      141.81      4.57 o
  -3   2   3      578.99      540.25      6.61 o
  -2   2   3        0.56        1.27      0.58 o
  -1   2   3     3024.17     3068.83     27.70 o
   0   2   3     4712.36     4973.99     42.49 o
   1   2   3      304.28      275.73      3.91 o
   2   2   3       29.33       35.76      2.20 o
   3   2   3        3.04        1.53      0.98 o
   4   2   3        6.71        5.54      1.22 o
   5   2   3      711.43      780.71      9.13 o
   6   2   3     1110.39     1124.16     17.78 o
   7   2   3     1059.62     1114.43     13.02 o
   8   2   3       79.88       75.62      3.52 o
   9   2   3       50.64       61.92      3.52 o
  10   2   3      297.24      271.56      6.88 o
  11   2   3       49.91       46.84      4.46 o
  12   2   3        4.73        3.12      2.74 o
 -10   3   3        0.04        0.00      2.07 o
  -9   3   3       70.36       70.97      5.37 o
  -8   3   3       74.71       59.88      4.63 o
  -7   3   3       58.71       63.76      4.37 o
  -6   3   3       19.15       21.34      2.64 o
  -5   3   3        0.10        1.68      1.30 o
  -4   3   3      223.39      218.62      5.80 o
  -3   3   3      497.44      500.82      8.57 o
  -2   3   3      930.27      990.14      9.86 o
  -1   3   3     1617.66     1602.04     16.15 o
   0   3   3       75.07       66.84      2.15 o
   1   3   3      921.77      918.30     12.21 o
   2   3   3     1699.42     1650.72     19.47 o
   3   3   3      117.68      117.80      2.98 o
   4   3   3     2382.60     2275.23     22.69 o
   5   3   3     1095.08     1100.42     15.16 o
   6   3   3       91.19      114.49      3.42 o
   7   3   3      291.42      292.76      6.86 o
   8   3   3       76.24       76.93      3.54 o
   9   3   3     1207.68     1177.19     15.04 o
  10   3   3       17.21       11.71      2.18 o
  11   3   3       59.86       61.16      4.95 o
  12   3   3      110.16       81.45      5.85 o
  -9   4   3       49.71       46.91      5.76 o
  -8   4   3       44.59       57.25      4.69 o
  -7   4   3       63.71       56.99      4.73 o
  -6   4   3      356.05      343.03      8.61 o
  -5   4   3       64.25       59.84      3.80 o
  -4   4   3       41.11       53.98      3.35 o
  -3   4   3     1047.92     1059.74     14.27 o
  -2   4   3     1546.19     1637.66     18.46 o
  -1   4   3     1732.17     1786.03     18.58 o
   0   4   3      350.71      351.50      6.32 o
   1   4   3     1697.67     1715.22     21.42 o
   2   4   3      895.11      939.52     11.04 o
   3   4   3      210.05      221.87      4.55 o
   4   4   3      127.27      134.79      4.68 o
   5   4   3      395.00      407.23      7.38 o
   6   4   3        2.47        3.12      1.01 o
   7   4   3       11.43        9.97      2.26 o
   8   4   3        2.64        2.60      1.25 o
   9   4   3      202.26      192.49      6.30 o
  10   4   3       10.32       10.84      2.06 o
  11   4   3       34.63       39.42      3.69 o
  12   4   3      310.53      315.35      9.90 o
  -9   5   3       85.49       98.87      6.37 o
  -8   5   3        1.43        0.00      2.22 o
  -7   5   3       66.61       71.87      5.19 o
  -6   5   3       65.89       73.10      4.63 o
  -5   5   3       10.95        4.83      2.66 o
  -4   5   3       51.09       58.33      5.20 o
  -3   5   3      221.34      230.27      6.14 o
  -2   5   3     1122.30     1117.93     14.77 o
  -1   5   3      252.47      248.93      4.41 o
   0   5   3     1463.40     1497.09     17.56 o
   1   5   3       67.89       60.35      3.64 o
   2   5   3       91.92       99.00      2.73 o
   3   5   3     1461.70     1579.19     15.06 o
   4   5   3     1197.37     1268.55     13.18 o
   5   5   3       10.03       23.69      2.60 o
   6   5   3     2396.25     2396.41     22.48 o
   7   5   3       24.16       23.08      2.34 o
   8   5   3      267.52      256.09      9.06 o
   9   5   3      303.57      296.56      7.76 o
  10   5   3        0.90        2.57      1.71 o
  11   5   3      132.33      124.76      5.47 o
  12   5   3       84.80       94.35      5.84 o
  -8   6   3       33.38       33.22      4.59 o
  -7   6   3      162.43      158.65      6.72 o
  -6   6   3       30.44       24.74      3.23 o
  -5   6   3       10.20        9.91      2.34 o
  -4   6   3      252.89      259.47      9.81 o
  -3   6   3      329.47      328.61      7.74 o
  -2   6   3        0.69        1.47      1.03 o
  -1   6   3      323.76      315.35      4.91 o
   0   6   3      306.89      287.66      8.38 o
   1   6   3      327.58      325.46      8.10 o
   2   6   3     1931.02     1900.23     17.75 o
   3   6   3       14.40        5.29      1.01 o
   4   6   3        2.90        4.67      1.04 o
   5   6   3      151.56      138.37      3.96 o
   6   6   3        1.90        1.01      1.00 o
   7   6   3      139.96      132.06      4.34 o
   8   6   3       85.64       85.34      4.63 o
   9   6   3       14.50       18.64      2.51 o
  10   6   3       64.46       56.16      6.52 o
  11   6   3        0.05        0.00      2.34 o
  12   6   3        7.96       11.79      3.18 o
  -8   7   3        0.21        3.71      2.58 o
  -7   7   3      191.81      193.95     10.26 o
  -6   7   3       40.08       40.30      4.62 o
  -5   7   3        1.17        6.80      2.16 o
  -4   7   3      140.57      148.46      5.71 o
  -3   7   3      140.01      137.96      5.26 o
  -2   7   3       13.03       14.36      1.91 o
  -1   7   3       91.56       96.33      3.54 o
   0   7   3       58.90       77.46      3.22 o
   1   7   3      912.56      904.19      9.81 o
   2   7   3      488.34      444.54      7.12 o
   3   7   3      452.47      485.63      7.65 o
   4   7   3      465.39      441.06      6.54 o
   5   7   3       11.77       13.65      1.49 o
   6   7   3      271.08      273.12      6.06 o
   7   7   3        0.55        0.52      1.58 o
   8   7   3       88.61       88.71      6.26 o
   9   7   3        0.78        1.13      2.46 o
  10   7   3      147.91      152.33      6.56 o
  11   7   3       40.28       43.62      4.55 o
  12   7   3       22.07       31.16      4.83 o
  -7   8   3       16.26       11.66      4.39 o
  -6   8   3       45.19       53.09      4.71 o
  -5   8   3      157.90      160.47      6.56 o
  -4   8   3      381.22      390.08     12.98 o
  -3   8   3      157.29      160.35      6.34 o
  -2   8   3       77.32       92.25      4.04 o
  -1   8   3        0.89        2.24      1.26 o
   0   8   3      777.66      792.67     11.11 o
   1   8   3      509.38      499.43      9.12 o
   2   8   3      320.93      317.67      5.59 o
   3   8   3      628.32      592.87      8.05 o
   4   8   3      255.82      251.48      5.82 o
   5   8   3      293.43      291.95      5.68 o
   6   8   3      300.91      308.60      6.89 o
   7   8   3        1.85        0.18      1.53 o
   8   8   3      116.85      109.45      5.32 o
   9   8   3       22.36       21.69      6.30 o
  10   8   3       47.09       52.00      8.88 o
  11   8   3       24.01       15.85      4.15 o
  -6   9   3        4.15        1.72      3.37 o
  -5   9   3        0.27        4.42      3.35 o
  -4   9   3        0.04        0.00      2.36 o
  -3   9   3        0.67        0.69      1.54 o
  -2   9   3       88.67       92.29      5.29 o
  -1   9   3      169.17      166.73      5.23 o
   0   9   3       46.43       45.83      3.09 o
   1   9   3        0.16        1.05      1.07 o
   2   9   3      249.06      221.33     11.61 o
   3   9   3      135.51      133.02      3.89 o
   4   9   3       84.37       77.44      3.62 o
   5   9   3       73.51       67.54      4.35 o
   6   9   3      308.00      313.48      8.46 o
   7   9   3       95.39       87.94      6.89 o
   8   9   3       58.12       54.47      4.39 o
   9   9   3       56.13       68.81      5.03 o
  10   9   3        1.22        0.82      2.30 o
  11   9   3       38.98       37.37      4.35 o
  -5  10   3        0.31        1.91      4.93 o
  -4  10   3      278.38      302.45     17.64 o
  -3  10   3       31.50       27.33      3.65 o
  -2  10   3       18.38       15.66      2.62 o
  -1  10   3      520.53      548.75     10.38 o
   0  10   3       14.45       18.51      2.49 o
   1  10   3      187.30      169.61      5.29 o
   2  10   3       20.82       13.96      6.78 o
   3  10   3      174.93      154.51      6.14 o
   4  10   3        6.63        6.91      2.80 o
   5  10   3       55.83       45.10      3.74 o
   6  10   3        1.05        0.00      1.68 o
   7  10   3       16.00       17.05      2.97 o
   8  10   3      130.00      131.21      8.61 o
   9  10   3       10.30       12.75      3.02 o
  10  10   3       91.00      107.51      7.00 o
  -4  11   3        5.01        0.00      4.72 o
  -3  11   3        5.30        1.03      7.19 o
  -2  11   3       53.26       58.95      6.59 o
  -1  11   3      107.39      113.85     17.02 o
   0  11   3      126.62      122.52      7.96 o
   1  11   3       26.03       31.43      4.15 o
   2  11   3        0.07        2.31      2.19 o
   3  11   3        5.70        2.65      1.99 o
   4  11   3        2.27        1.01      1.78 o
   5  11   3       12.96       16.79      3.28 o
   6  11   3        9.76       11.72      2.62 o
   7  11   3        2.26        3.68      2.19 o
   8  11   3        6.23        2.28      2.33 o
   9  11   3       28.27       29.64      4.17 o
  -2  12   3       14.11       18.13      4.92 o
  -1  12   3       14.61       12.05      4.26 o
   4  12   3      290.26      291.67     12.50 o
   5  12   3        1.79        1.77      2.17 o
   6  12   3      174.05      183.67      7.25 o
   7  12   3      160.11      163.03      7.08 o
   8  12   3       16.46       13.11      3.23 o
   5  13   3        0.13        0.00      4.27 o
   6  13   3       30.22       38.86      7.85 o
  -1 -12   4        9.03       13.53      4.05 o
  -5 -11   4        0.24        0.00      3.34 o
  -4 -11   4       58.15       58.63      5.72 o
  -3 -11   4       87.74       84.84      6.47 o
  -2 -11   4        1.57        6.71      3.51 o
  -1 -11   4      281.74      288.31     10.08 o
   0 -11   4       52.36       60.64      5.49 o
   1 -11   4        5.70        3.54      3.22 o
   2 -11   4       49.33       61.45      7.91 o
   3 -11   4       11.78       14.94      4.97 o
  -6 -10   4        7.85        6.65      3.07 o
  -5 -10   4        7.18        3.25      7.55 o
  -4 -10   4       24.30       24.32      4.11 o
  -3 -10   4       35.54       39.92      4.76 o
  -2 -10   4      141.52      133.97      7.30 o
  -1 -10   4        1.65        1.64      2.03 o
   0 -10   4        2.89        0.00      2.07 o
   1 -10   4       16.39       15.83      3.57 o
   2 -10   4      106.59      102.43     10.85 o
   3 -10   4        0.02        0.60      3.21 o
   4 -10   4       21.33       16.61      4.95 o
   5 -10   4       14.96        6.63      6.77 o
  -7  -9   4      178.38      177.59     12.80 o
  -6  -9   4       66.72       64.87      5.88 o
  -5  -9   4      290.01      288.05     10.13 o
  -4  -9   4       37.52       37.03      5.50 o
  -3  -9   4       12.75       14.09      2.92 o
  -2  -9   4        5.68        3.59      2.09 o
  -1  -9   4       68.95       72.52      5.17 o
   0  -9   4        0.78        0.36      1.82 o
   1  -9   4       10.72       22.66      3.56 o
   2  -9   4      169.64      166.37      6.98 o
   3  -9   4       71.84       74.88      7.53 o
   4  -9   4      296.78      308.51     13.60 o
   5  -9   4       12.57        1.34      3.28 o
   6  -9   4        8.62       11.47      4.48 o
  -8  -8   4        7.98       14.02      3.71 o
  -7  -8   4        6.53        6.98      4.94 o
  -6  -8   4        8.67        4.93      2.64 o
  -5  -8   4      413.54      401.69     11.35 o
  -4  -8   4       98.45      103.61      6.14 o
  -3  -8   4       39.80       45.88      5.55 o
  -2  -8   4      126.00      139.16      6.10 o
  -1  -8   4        3.06        2.81      1.83 o
   0  -8   4       63.02       53.12      5.78 o
   1  -8   4       69.15       73.25      4.75 o
   2  -8   4       13.84       12.93      5.81 o
   3  -8   4       17.39       12.88      2.60 o
   4  -8   4       32.86       25.86      5.12 o
   5  -8   4        1.19        3.69      3.03 o
   6  -8   4       11.82       16.81      4.94 o
   7  -8   4        8.18        8.21      4.26 o
   8  -8   4        7.15       10.31      6.04 o
  -9  -7   4        6.19       10.39      3.91 o
  -8  -7   4       10.43       14.54      2.60 o
  -7  -7   4      147.64      143.78      6.45 o
  -6  -7   4      195.49      202.78      8.03 o
  -5  -7   4       61.62       57.52      5.50 o
  -4  -7   4      562.02      548.09     16.97 o
  -3  -7   4      541.92      512.86     14.78 o
  -2  -7   4       27.00       17.62      2.64 o
  -1  -7   4       19.06       17.23      3.46 o
   0  -7   4      730.54      695.46     13.05 o
   1  -7   4       34.53       40.97      3.59 o
   2  -7   4      432.57      423.30      9.99 o
   3  -7   4      829.63      775.37     14.23 o
   4  -7   4      148.05      136.69      6.09 o
   5  -7   4      715.72      718.50     19.43 o
   6  -7   4      149.76      138.23      9.32 o
   7  -7   4      155.83      164.31     15.99 o
   8  -7   4      156.66      175.26     22.00 o
  -9  -6   4       44.99       47.04      5.47 o
  -8  -6   4       16.82       13.79      2.51 o
  -7  -6   4      107.07      116.96      4.70 o
  -6  -6   4       95.90       94.83      5.87 o
  -5  -6   4      185.59      190.30      5.14 o
  -4  -6   4       85.36       82.25      3.71 o
  -3  -6   4       48.02       47.08      4.86 o
  -2  -6   4      245.72      233.30      7.04 o
  -1  -6   4      127.41      134.60      5.82 o
   0  -6   4       65.69       72.53      4.14 o
   1  -6   4       18.67       23.05      2.66 o
   2  -6   4       13.35       12.26      3.33 o
   3  -6   4       82.94       90.81      4.62 o
   4  -6   4        0.11        0.00      1.34 o
   5  -6   4       96.80       95.49      7.16 o
   6  -6   4        0.99        0.00      2.27 o
   7  -6   4       12.60       11.97      3.77 o
   8  -6   4      116.19       99.61      8.42 o
   9  -6   4        1.04        0.97      5.00 o
 -10  -5   4       32.13       32.37      4.66 o
  -9  -5   4       32.47       31.63      3.52 o
  -8  -5   4       71.29       71.38      5.39 o
  -7  -5   4        4.67        4.68      1.71 o
  -6  -5   4      231.89      222.48      5.77 o
  -5  -5   4      350.19      341.88      6.78 o
  -4  -5   4       69.10       81.76      5.32 o
  -3  -5   4       77.73       72.85      2.96 o
  -2  -5   4       92.03       80.48      3.01 o
  -1  -5   4      769.32      729.27      9.17 o
   0  -5   4       33.33       45.73      3.25 o
   1  -5   4     1417.65     1338.80     17.87 o
   2  -5   4        2.95        0.88      1.04 o
   3  -5   4     1217.87     1171.34     16.76 o
   4  -5   4      574.07      602.68     11.44 o
   5  -5   4        1.43        0.91      1.45 o
   6  -5   4      551.50      549.19     18.22 o
   7  -5   4      224.75      254.40     10.79 o
   8  -5   4        7.58       14.69      5.94 o
   9  -5   4        0.42        1.04      4.51 o
  10  -5   4      112.04       96.68     12.12 o
 -10  -4   4       39.24       28.95      3.85 o
  -9  -4   4      137.01      135.37      6.54 o
  -8  -4   4      217.14      212.40      6.29 o
  -7  -4   4       74.52       73.98      3.86 o
  -6  -4   4       69.56       72.54      3.54 o
  -5  -4   4      126.07      128.99      4.07 o
  -4  -4   4       82.83       83.75      3.15 o
  -3  -4   4        1.67        1.18      1.37 o
  -2  -4   4        9.11        6.72      2.30 o
  -1  -4   4        5.34       10.61      1.27 o
   0  -4   4       24.61       13.92      1.92 o
   1  -4   4     1092.80     1116.43     18.56 o
   2  -4   4      295.64      316.32      7.10 o
   3  -4   4        9.80        5.84      1.65 o
   4  -4   4     1045.88     1052.41     18.46 o
   5  -4   4       29.06       30.10      4.60 o
   6  -4   4       71.51       61.28      3.92 o
   7  -4   4      358.22      360.16     12.16 o
   8  -4   4       49.03       30.94      7.02 o
   9  -4   4       67.63       61.50      9.45 o
  10  -4   4        6.52       10.35      6.25 o
  11  -4   4        4.85        6.15      5.76 o
 -10  -3   4       25.30       29.73      3.92 o
  -9  -3   4       36.31       35.13      3.98 o
  -8  -3   4       14.49       14.62      2.36 o
  -7  -3   4       34.85       35.61      2.93 o
  -6  -3   4      360.06      381.08      7.42 o
  -5  -3   4        0.15        0.46      0.99 o
  -4  -3   4        5.89        3.87      1.46 o
  -3  -3   4       26.19       21.85      2.54 o
  -2  -3   4       26.65       42.39      2.78 o
  -1  -3   4       67.06       42.63      3.09 o
   0  -3   4      330.50      300.87      4.53 o
   1  -3   4       50.02       45.35      2.69 o
   2  -3   4      557.68      704.16     10.69 o
   3  -3   4     1258.76     1251.03     12.44 o
   4  -3   4      156.65      133.27      3.32 o
   5  -3   4      791.10      767.68      9.84 o
   6  -3   4      731.89      716.97     12.27 o
   7  -3   4      353.51      365.23      8.71 o
   8  -3   4      519.40      497.31     20.28 o
   9  -3   4        1.75        1.49      4.10 o
  10  -3   4      101.00       94.36     11.25 o
  11  -3   4       24.53       25.46      7.64 o
 -10  -2   4       79.30       80.97      5.84 o
  -9  -2   4       34.21       28.44      3.74 o
  -8  -2   4       76.48       71.45      4.69 o
  -7  -2   4       44.38       42.00      5.51 o
  -6  -2   4      102.86       98.73      3.78 o
  -5  -2   4      266.96      268.95      5.70 o
  -4  -2   4     1404.63     1425.51     20.42 o
  -3  -2   4      200.89      196.18      4.55 o
  -2  -2   4      556.44      562.31     10.73 o
  -1  -2   4     2719.39     2870.14     27.53 o
   0  -2   4      814.03      832.45      9.98 o
   1  -2   4      967.10      974.48     10.83 o
   2  -2   4      295.30      310.11     13.65 o
   3  -2   4       75.38       79.65      3.40 o
   4  -2   4        5.48        4.62      0.85 o
   5  -2   4      571.10      560.11     11.52 o
   6  -2   4      159.56      163.57      3.58 o
   7  -2   4      223.83      219.82      4.95 o
   8  -2   4      106.25       67.52     16.69 o
   9  -2   4       22.89       19.66      2.58 o
  10  -2   4       12.01       15.38      6.22 o
  11  -2   4      102.54       99.50     12.15 o
 -10  -1   4       12.61       15.04      2.93 o
  -9  -1   4        7.92        8.89      2.71 o
  -8  -1   4       98.75      108.18      6.06 o
  -7  -1   4        0.08        0.00      1.50 o
  -6  -1   4       15.38       19.87      2.10 o
  -5  -1   4       58.52       56.40      3.34 o
  -4  -1   4      317.50      317.00      6.79 o
  -3  -1   4      238.91      245.09      4.63 o
  -2  -1   4      349.27      372.23      9.34 o
  -1  -1   4       69.61       76.61      2.62 o
   0  -1   4      114.04       87.47      3.13 o
   1  -1   4     7004.10     6970.72     59.11 o
   2  -1   4     3603.92     3663.34     32.85 o
   3  -1   4       21.48       20.56      1.42 o
   4  -1   4     1656.70     1650.16     17.56 o
   5  -1   4      105.20      109.91      3.12 o
   6  -1   4     2136.98     2154.65     21.09 o
   7  -1   4      250.08      258.42      8.24 o
   8  -1   4        0.11        0.52      1.07 o
   9  -1   4      219.04      203.63      6.37 o
  10  -1   4       97.12      101.46      5.16 o
  11  -1   4        6.44        7.06      2.41 o
  12  -1   4       66.95       75.22      9.60 o
 -10   0   4       76.19       74.53      5.70 o
  -9   0   4      165.13      162.35      6.99 o
  -8   0   4      524.97      538.67     11.96 o
  -7   0   4       16.55       14.23      2.51 o
  -6   0   4     1244.53     1216.31     17.34 o
  -5   0   4      711.38      706.53     11.14 o
  -4   0   4       70.01       71.83      2.74 o
  -3   0   4      541.37      558.26      7.46 o
  -2   0   4        1.75        0.18      0.57 o
  -1   0   4        5.02        3.30      0.87 o
   0   0   4      218.17      200.58      3.99 o
   1   0   4       55.87       55.86      2.05 o
   2   0   4      821.90      827.71      9.60 o
   3   0   4     3161.82     3278.91     29.96 o
   4   0   4      413.25      422.94      6.77 o
   5   0   4      253.55      271.99     10.24 o
   6   0   4      297.59      323.48      7.12 o
   7   0   4       25.58       20.30      2.52 o
   8   0   4       25.86       30.48      2.39 o
   9   0   4        0.35        1.57      1.45 o
  10   0   4      123.17      114.43      5.31 o
  11   0   4        9.18        5.82      2.52 o
  12   0   4       18.78       17.54      3.62 o
 -10   1   4        2.29        1.48      2.26 o
  -9   1   4       60.52       44.62      4.61 o
  -8   1   4       26.09       18.93      3.02 o
  -7   1   4       24.91       29.31      4.64 o
  -6   1   4       35.21       34.55      3.18 o
  -5   1   4      244.67      257.71      7.97 o
  -4   1   4       50.32       50.30      2.63 o
  -3   1   4     1997.01     2020.09     18.22 o
  -2   1   4       31.13       25.09      1.52 o
  -1   1   4      218.75      253.26      6.67 o
   0   1   4     7720.47     7824.18     65.64 o
   1   1   4       67.25       74.56      2.21 o
   2   1   4     1413.38     1443.84     14.50 o
   3   1   4      216.51      228.42      6.28 o
   4   1   4       36.73       50.52      4.53 o
   5   1   4     1227.63     1217.95     19.70 o
   6   1   4        8.97        4.64      1.21 o
   7   1   4       46.57       33.25      2.25 o
   8   1   4      122.46      125.52      4.09 o
   9   1   4      126.43      126.85      4.40 o
  10   1   4       75.63       78.72      4.12 o
  11   1   4       30.01       31.72      4.86 o
  12   1   4        8.41        5.90      2.91 o
 -10   2   4      103.26      100.75     10.66 o
  -9   2   4       17.89       16.94      3.19 o
  -8   2   4        2.09        3.57      2.07 o
  -7   2   4      290.59      290.90      8.29 o
  -6   2   4      180.57      177.20      7.11 o
  -5   2   4       58.79       52.59      4.75 o
  -4   2   4     1788.15     1708.14     20.35 o
  -3   2   4       30.98       25.13      1.60 o
  -2   2   4     1841.69     1873.42     16.74 o
  -1   2   4      499.81      454.61      6.75 o
   0   2   4      587.01      628.25      8.00 o
   1   2   4      172.91      164.68      3.14 o
   2   2   4       96.33       89.50      3.47 o
   3   2   4       66.11       60.24      1.86 o
   4   2   4      199.95      189.15      4.10 o
   5   2   4      746.90      765.26      9.03 o
   6   2   4      304.98      308.36      5.57 o
   7   2   4      929.84      904.46     11.26 o
   8   2   4      181.89      199.53      5.15 o
   9   2   4      711.89      726.68     11.06 o
  10   2   4      629.31      614.76     10.56 o
  11   2   4       69.01       68.57      8.15 o
  12   2   4        9.85        8.31      2.86 o
  -9   3   4        8.67       10.67      3.09 o
  -8   3   4      170.99      164.22      6.81 o
  -7   3   4       13.27       16.02      2.82 o
  -6   3   4       42.86       39.70      3.46 o
  -5   3   4      366.15      370.24      8.51 o
  -4   3   4      606.12      581.69     10.47 o
  -3   3   4       78.17       78.37      3.44 o
  -2   3   4      321.80      356.93      5.69 o
  -1   3   4        5.01        3.00      0.76 o
   0   3   4      704.44      692.06     12.94 o
   1   3   4        2.55        3.22      1.14 o
   2   3   4      319.14      341.77      8.21 o
   3   3   4      836.23      865.12     13.83 o
   4   3   4      202.89      189.05      3.62 o
   5   3   4       72.47       77.49      2.63 o
   6   3   4       25.66       30.82      2.03 o
   7   3   4      288.62      274.08      6.04 o
   8   3   4        0.65        0.88      1.08 o
   9   3   4      836.36      803.89     11.80 o
  10   3   4      354.21      385.25      8.32 o
  11   3   4        0.81        1.16      2.22 o
  12   3   4      539.64      554.72     15.53 o
  -9   4   4       17.64       16.35      3.52 o
  -8   4   4        2.79        4.83      3.18 o
  -7   4   4       11.27        7.84      3.07 o
  -6   4   4       71.89       72.75      4.60 o
  -5   4   4       60.46       61.99      4.00 o
  -4   4   4       58.55       56.38      3.61 o
  -3   4   4      337.58      319.58      7.25 o
  -2   4   4      371.35      349.57      5.26 o
  -1   4   4      627.76      660.95      8.55 o
   0   4   4      393.59      394.13      5.65 o
   1   4   4      127.63      114.07      3.09 o
   2   4   4     1766.29     1826.22     16.03 o
   3   4   4     1463.01     1493.10     13.83 o
   4   4   4       36.30       29.01      1.63 o
   5   4   4     1573.77     1604.87     15.69 o
   6   4   4      737.86      730.30     13.49 o
   7   4   4      450.03      442.39      7.57 o
   8   4   4       23.98       22.92      2.28 o
   9   4   4      392.21      377.04      9.04 o
  10   4   4       20.83       19.17      2.58 o
  11   4   4       38.39       38.44      3.91 o
  12   4   4      117.51      105.85      6.16 o
  -9   5   4      162.58      151.39      9.64 o
  -8   5   4        2.01        0.00      2.25 o
  -7   5   4       55.98       55.12      4.64 o
  -6   5   4       71.87       78.76      4.99 o
  -5   5   4       45.68       44.17      3.75 o
  -4   5   4       39.61       46.23      3.49 o
  -3   5   4        0.02        0.32      1.17 o
  -2   5   4       28.04       33.31      3.15 o
  -1   5   4      167.37      191.79      3.97 o
   0   5   4       13.37        6.86      1.04 o
   1   5   4     1353.15     1467.14     14.18 o
   2   5   4      170.14      208.02      4.04 o
   3   5   4      717.62      764.36      8.98 o
   4   5   4      114.90      105.06      2.98 o
   5   5   4       25.33       16.82      1.87 o
   6   5   4      176.13      160.71      4.88 o
   7   5   4       12.82       13.82      4.12 o
   8   5   4      560.50      561.53      9.38 o
   9   5   4      416.87      410.35      9.62 o
  10   5   4        4.72        1.53      1.86 o
  11   5   4      353.99      361.06     12.40 o
  12   5   4       22.24       12.84      3.56 o
  -8   6   4        0.39        1.63      2.38 o
  -7   6   4      294.54      311.64      9.68 o
  -6   6   4      528.04      521.44     16.05 o
  -5   6   4        4.49        4.85      2.18 o
  -4   6   4      494.85      510.63     13.71 o
  -3   6   4      114.49      118.08      4.83 o
  -2   6   4     1344.10     1314.24     17.42 o
  -1   6   4      262.71      230.77      6.83 o
   0   6   4        1.42        3.84      0.98 o
   1   6   4       67.88       54.82      3.61 o
   2   6   4      321.89      310.55      5.48 o
   3   6   4      275.76      295.87      5.36 o
   4   6   4      471.44      466.19      8.34 o
   5   6   4       19.81       13.99      2.31 o
   6   6   4      190.52      199.17      4.97 o
   7   6   4     1180.70     1137.43     16.63 o
   8   6   4      155.79      171.85      6.06 o
   9   6   4       74.37       72.55      8.60 o
  10   6   4       50.26       49.68      4.26 o
  11   6   4        1.58        1.17      2.25 o
  12   6   4        2.96        3.96      2.61 o
  -7   7   4        7.88        6.58      2.94 o
  -6   7   4      191.43      188.01      7.33 o
  -5   7   4       62.55       72.11      4.86 o
  -4   7   4       82.77       81.64      4.77 o
  -3   7   4        0.11        2.42      1.64 o
  -2   7   4       44.39       57.81      3.80 o
  -1   7   4      536.59      520.61      9.95 o
   0   7   4      244.15      254.18      7.52 o
   1   7   4      173.93      190.19      4.58 o
   2   7   4       15.43       14.89      1.59 o
   3   7   4      215.77      243.59      5.21 o
   4   7   4       77.09       74.45      3.10 o
   5   7   4      209.40      195.20      5.89 o
   6   7   4       31.69       32.42      3.04 o
   7   7   4       24.76       26.96      2.96 o
   8   7   4       26.09       30.81      3.30 o
   9   7   4       42.15       35.76      3.72 o
  10   7   4      130.53      131.27      6.26 o
  11   7   4        1.34        1.42      2.31 o
  12   7   4        4.86        7.07      2.94 o
  -7   8   4        1.63        2.84      2.53 o
  -6   8   4       79.46       78.61      5.69 o
  -5   8   4        9.19        8.15      2.81 o
  -4   8   4       12.47        7.61      2.29 o
  -3   8   4      272.53      261.35      7.88 o
  -2   8   4       73.92       69.74      3.83 o
  -1   8   4      121.27      114.62      6.81 o
   0   8   4      702.64      704.07     10.39 o
   1   8   4      417.14      402.88      6.47 o
   2   8   4      220.82      209.28      8.40 o
   3   8   4      128.94      144.67      4.30 o
   4   8   4       38.68       46.95      3.44 o
   5   8   4      471.05      458.24     11.39 o
   6   8   4       68.23       78.96      4.44 o
   7   8   4       59.25       61.35      5.29 o
   8   8   4      242.28      240.41      7.66 o
   9   8   4      474.57      471.79     11.32 o
  10   8   4       20.30       19.11      4.33 o
  11   8   4       48.41       51.62      4.89 o
  -6   9   4       29.25       34.24      4.54 o
  -5   9   4      106.37      117.09      8.79 o
  -4   9   4        0.62        1.04      2.03 o
  -3   9   4       63.77       55.47      4.43 o
  -2   9   4       33.08       34.39      3.11 o
  -1   9   4       68.79       62.66      3.67 o
   0   9   4       45.47       47.75      3.65 o
   1   9   4       28.67       29.94      4.27 o
   2   9   4      713.06      673.34     35.74 o
   3   9   4      148.01      153.19      8.74 o
   4   9   4        0.07        0.00      1.47 o
   5   9   4      188.38      187.26      8.65 o
   6   9   4      152.52      154.57      5.95 o
   7   9   4        8.32        8.31      2.83 o
   8   9   4       85.27       90.39      9.82 o
   9   9   4       35.38       35.12      6.91 o
  10   9   4       16.69       22.39      3.68 o
  11   9   4       20.60       21.46      5.94 o
  -5  10   4        0.10        2.16      2.89 o
  -4  10   4       26.20       22.73      3.59 o
  -3  10   4      139.77      131.68     10.86 o
  -2  10   4       20.65       23.86      4.34 o
  -1  10   4       89.04       80.65      4.33 o
   0  10   4       10.76        9.34      2.31 o
   1  10   4      781.96      778.29     16.61 o
   2  10   4       62.01       51.63      4.86 o
   3  10   4       11.56       10.28      2.34 o
   4  10   4      677.90      658.96     13.17 o
   5  10   4      102.56      109.32      5.82 o
   6  10   4        0.62        0.47      1.87 o
   7  10   4      156.49      165.17      8.21 o
   8  10   4       69.54       59.26      4.68 o
   9  10   4        4.53        6.10      2.60 o
  10  10   4       70.36       95.39      8.39 o
  -4  11   4       32.69       43.65      9.38 o
  -3  11   4       94.02      101.64      7.53 o
  -2  11   4        8.39       14.02      3.13 o
  -1  11   4       98.96      103.17      5.75 o
   0  11   4      100.43      102.62      6.62 o
   1  11   4       68.02       61.48      8.53 o
   2  11   4      188.76      183.64      9.05 o
   3  11   4        4.81        3.78      2.34 o
   4  11   4        0.81        2.32      1.94 o
   5  11   4       28.96       21.77      3.12 o
   6  11   4       21.32       19.26      3.12 o
   7  11   4        5.22        1.47      2.64 o
   8  11   4        0.49        0.00      2.14 o
   9  11   4        6.17        7.32      2.81 o
   1  12   4       47.76       41.88      6.53 o
   2  12   4      107.71      102.55     10.45 o
   3  12   4      109.65      121.77      6.99 o
   4  12   4        3.77        4.83      2.11 o
   5  12   4       83.23       85.46      5.40 o
   6  12   4       35.31       27.44      3.70 o
   7  12   4       29.56       42.26      5.68 o
   8  12   4      141.67      167.65      8.57 o
   5  13   4       33.81       37.10      6.53 o
   6  13   4       14.08       14.12      3.33 o
  -3 -11   5        2.78        0.85      2.57 o
  -2 -11   5       68.54       82.95      6.40 o
  -1 -11   5       35.88       36.23      5.16 o
   0 -11   5        8.28        8.45      2.91 o
   1 -11   5      173.67      195.95      8.68 o
   2 -11   5        6.83        4.93      6.08 o
  -5 -10   5       25.79       29.18      4.36 o
  -4 -10   5       85.16      103.32      6.94 o
  -3 -10   5       11.99        7.24      3.11 o
  -2 -10   5        3.89        1.43      2.47 o
  -1 -10   5        2.71        0.34      2.51 o
   0 -10   5       22.55       19.89      3.61 o
   1 -10   5       41.91       41.19      6.08 o
   2 -10   5       11.63        9.06      2.82 o
   3 -10   5        2.31        0.00      4.78 o
   4 -10   5        0.12        5.16      3.75 o
  -7  -9   5       44.74       63.17     11.53 o
  -6  -9   5       73.00       82.86      6.63 o
  -5  -9   5      115.80      139.54     11.53 o
  -4  -9   5      125.80      117.48      6.96 o
  -3  -9   5      128.23      125.02      6.95 o
  -2  -9   5       97.82       95.44      6.14 o
  -1  -9   5        0.16        3.14      2.17 o
   0  -9   5     1132.66     1116.80     39.54 o
   1  -9   5      228.02      184.67      9.52 o
   2  -9   5        3.24        1.47      2.05 o
   3  -9   5      135.20      153.92     10.05 o
   4  -9   5       19.08       21.09      5.75 o
   5  -9   5        0.35        5.49      3.72 o
   6  -9   5       22.06       24.99      6.08 o
  -7  -8   5        0.01        0.92      3.33 o
  -6  -8   5        4.00        6.18      3.64 o
  -5  -8   5      102.38      103.02      6.55 o
  -4  -8   5      106.66      101.60      7.55 o
  -3  -8   5       80.86       97.11      5.97 o
  -2  -8   5        5.78        5.95      2.26 o
  -1  -8   5      133.55      122.90     10.80 o
   0  -8   5      176.52      169.53      6.82 o
   1  -8   5      283.97      252.02      8.24 o
   2  -8   5      151.08      143.06      6.50 o
   3  -8   5       74.22       71.31      5.14 o
   4  -8   5      204.91      214.94     10.99 o
   5  -8   5       89.78       89.21      9.85 o
   6  -8   5      127.07      107.19      9.16 o
   7  -8   5        0.30        0.00      3.50 o
  -8  -7   5       36.41       44.28     10.21 o
  -7  -7   5        6.89        3.23      5.42 o
  -6  -7   5      212.91      239.44     11.53 o
  -5  -7   5        5.12        1.74      2.19 o
  -4  -7   5       66.48       64.27      4.99 o
  -3  -7   5      103.82      106.08      5.87 o
  -2  -7   5      212.19      194.93      7.13 o
  -1  -7   5      275.38      269.97      8.93 o
   0  -7   5      169.30      169.83      8.90 o
   1  -7   5      148.74      146.65      5.98 o
   2  -7   5       77.96       86.76      5.05 o
   3  -7   5       97.70       95.70      5.39 o
   4  -7   5       12.16       16.81      3.01 o
   5  -7   5       47.78       61.61      7.05 o
   6  -7   5       23.84       27.90      5.46 o
   7  -7   5      353.25      373.23     14.91 o
   8  -7   5        3.11        7.90      4.05 o
  -9  -6   5        1.96        0.00      5.59 o
  -8  -6   5       49.24       50.69      4.45 o
  -7  -6   5       51.52       64.29      5.79 o
  -6  -6   5      144.69      147.91     13.58 o
  -5  -6   5       17.64       16.69      3.96 o
  -4  -6   5      164.46      167.59      6.72 o
  -3  -6   5       70.40       58.67      4.40 o
  -2  -6   5      822.04      802.54     25.83 o
  -1  -6   5      188.18      165.98      6.11 o
   0  -6   5       32.48       35.02      3.33 o
   1  -6   5        5.45        8.11      1.94 o
   2  -6   5        0.01        1.37      1.27 o
   3  -6   5       26.79       34.08      3.46 o
   4  -6   5       11.16        8.98      2.28 o
   5  -6   5        7.55        6.24      2.74 o
   6  -6   5       57.98       50.12      6.24 o
   7  -6   5        6.17        5.32      3.27 o
   8  -6   5        0.02        2.98      3.77 o
   9  -6   5        0.75        0.00      5.87 o
  -9  -5   5        0.42        0.44      2.21 o
  -8  -5   5       11.45        7.89      3.02 o
  -7  -5   5      111.17      118.19     10.09 o
  -6  -5   5        0.62        2.98      2.02 o
  -5  -5   5       15.08       13.73      2.88 o
  -4  -5   5       32.55       30.08      2.85 o
  -3  -5   5        5.93        9.11      1.55 o
  -2  -5   5      100.34       86.81      5.91 o
  -1  -5   5       20.83       27.20      2.87 o
   0  -5   5        2.04        0.00      1.06 o
   1  -5   5      122.40      128.16      4.97 o
   2  -5   5      224.11      216.46      6.54 o
   3  -5   5      622.00      656.45     15.01 o
   4  -5   5       14.08       18.94      2.59 o
   5  -5   5        5.18        3.71      1.93 o
   6  -5   5       28.36       27.64      3.29 o
   7  -5   5        3.88        0.00      2.54 o
   8  -5   5        5.14        4.01      3.37 o
   9  -5   5        5.16        0.00      5.35 o
  10  -5   5       12.96       21.29      7.54 o
  -9  -4   5       35.51       39.78      4.21 o
  -8  -4   5        6.50        6.09      2.29 o
  -7  -4   5      493.73      503.90     11.09 o
  -6  -4   5       83.17       84.67      4.42 o
  -5  -4   5        1.36        1.16      1.21 o
  -4  -4   5      822.35      830.34     12.20 o
  -3  -4   5      561.30      561.79      8.08 o
  -2  -4   5      185.03      165.65      4.29 o
  -1  -4   5      588.53      581.01      9.03 o
   0  -4   5      434.80      418.66      8.76 o
   1  -4   5      219.78      216.52      7.09 o
   2  -4   5      339.88      345.57     11.69 o
   3  -4   5      457.99      502.67      9.89 o
   4  -4   5      629.50      651.73     11.82 o
   5  -4   5      116.19      116.04      5.03 o
   6  -4   5      293.82      312.90     14.36 o
   7  -4   5       42.45       34.17      4.86 o
   8  -4   5        0.82        4.60      3.15 o
   9  -4   5        1.21        0.59      4.10 o
  10  -4   5       48.19       41.43      9.27 o
  -9  -3   5        6.29       10.44      2.80 o
  -8  -3   5       87.54       82.54      5.20 o
  -7  -3   5       96.46       93.45      4.27 o
  -6  -3   5        0.27        0.21      1.22 o
  -5  -3   5       92.24       96.86      3.64 o
  -4  -3   5      221.63      226.48      5.15 o
  -3  -3   5       65.05       75.04      3.59 o
  -2  -3   5      455.68      438.10      9.53 o
  -1  -3   5      378.23      369.45      6.89 o
   0  -3   5       61.61       59.58      2.17 o
   1  -3   5      612.93      619.78     10.32 o
   2  -3   5      710.19      758.30     11.80 o
   3  -3   5       41.23       29.96      3.19 o
   4  -3   5       40.89       34.93      2.92 o
   5  -3   5     1605.59     1678.43     33.27 o
   6  -3   5        0.40        0.00      1.41 o
   7  -3   5       70.46       81.30      4.61 o
   8  -3   5      273.57      298.70     15.84 o
   9  -3   5       80.97       93.59     10.66 o
  10  -3   5       60.50       68.03     10.24 o
  11  -3   5       30.03       42.20      9.45 o
  -9  -2   5        4.43        4.48      4.25 o
  -8  -2   5      324.29      313.02      9.11 o
  -7  -2   5        2.51        7.32      2.11 o
  -6  -2   5       99.65      104.42      4.77 o
  -5  -2   5        6.61        5.92      1.43 o
  -4  -2   5      427.29      429.21      7.20 o
  -3  -2   5       20.10       20.35      1.77 o
  -2  -2   5      379.58      374.00     10.30 o
  -1  -2   5       17.21       11.15      1.42 o
   0  -2   5     1454.37     1448.66     14.08 o
   1  -2   5     1548.84     1465.24     22.64 o
   2  -2   5      134.53      177.16      3.55 o
   3  -2   5       99.76      103.55      2.59 o
   4  -2   5       84.17       59.33      2.26 o
   5  -2   5      439.31      446.81      6.93 o
   6  -2   5      144.72      126.17      4.81 o
   7  -2   5        0.04        1.02      1.56 o
   8  -2   5       51.35       54.59      6.01 o
   9  -2   5       11.35       11.29      5.07 o
  10  -2   5      107.09      113.28     11.63 o
  11  -2   5        1.78        0.00      4.90 o
 -10  -1   5        0.72        0.00      3.37 o
  -9  -1   5        0.24        1.13      2.16 o
  -8  -1   5        6.46        4.75      2.31 o
  -7  -1   5        9.88        8.26      2.32 o
  -6  -1   5       45.65       47.04      3.73 o
  -5  -1   5       36.11       36.50      2.53 o
  -4  -1   5       27.80       27.87      2.52 o
  -3  -1   5       13.44       12.65      1.95 o
  -2  -1   5      151.22      142.53      4.17 o
  -1  -1   5       56.44       58.92      2.64 o
   0  -1   5       36.77       43.11      3.65 o
   1  -1   5     1144.03     1105.15     12.66 o
   2  -1   5      809.69      857.05     10.49 o
   3  -1   5       89.30       97.57      4.11 o
   4  -1   5      332.51      327.44      6.00 o
   5  -1   5      313.31      315.21      6.23 o
   6  -1   5       77.69       76.41      2.48 o
   7  -1   5      110.59      100.16      3.34 o
   8  -1   5      154.66      153.01      5.22 o
   9  -1   5       90.39       89.26      3.90 o
  10  -1   5        0.04        0.00      3.68 o
  11  -1   5      165.27      191.63     14.59 o
  12  -1   5        7.23       11.60      7.15 o
  -9   0   5       18.87       19.26      3.43 o
  -8   0   5        4.55        6.36      2.39 o
  -7   0   5      221.17      205.90     13.73 o
  -6   0   5      266.38      281.89      9.74 o
  -5   0   5       10.49       12.51      2.07 o
  -4   0   5      633.58      648.40      9.82 o
  -3   0   5       55.47       55.11      2.48 o
  -2   0   5      154.79      154.04      4.24 o
  -1   0   5     4429.64     4464.35     40.56 o
   0   0   5       59.23       47.12      2.23 o
   1   0   5     1082.21     1140.80     12.94 o
   2   0   5      231.61      218.91      4.41 o
   3   0   5      370.60      376.77      6.18 o
   4   0   5      410.16      391.25     12.85 o
   5   0   5        4.72       10.31      1.56 o
   6   0   5       66.20       75.97      2.67 o
   7   0   5      124.37       88.19     20.18 o
   8   0   5      461.54      477.89      8.89 o
   9   0   5      448.57      439.03      8.19 o
  10   0   5       45.60       39.59      3.66 o
  11   0   5       25.86       35.72      3.77 o
  12   0   5        8.24        5.48      3.79 o
  -9   1   5       27.08       23.19      3.66 o
  -8   1   5        0.55        0.48      1.96 o
  -7   1   5        3.07        3.62      3.04 o
  -6   1   5       31.13       34.29      3.38 o
  -5   1   5        1.33        1.92      1.37 o
  -4   1   5       12.54        9.73      1.41 o
  -3   1   5        0.01        0.00      0.73 o
  -2   1   5      223.52      243.76      5.28 o
  -1   1   5      100.04       89.91      3.87 o
   0   1   5       62.39       57.52      2.35 o
   1   1   5      725.49      770.12      9.59 o
   2   1   5      514.09      542.59      7.41 o
   3   1   5       59.45       73.82      2.48 o
   4   1   5        3.69        7.81      1.22 o
   5   1   5       22.50       21.43      1.85 o
   6   1   5        0.29        2.20      0.87 o
   7   1   5      415.39      419.24      7.03 o
   8   1   5       32.35       30.19      2.79 o
   9   1   5      128.19      126.23      4.41 o
  10   1   5        1.69        0.96      1.45 o
  11   1   5       31.73       23.94      3.70 o
  12   1   5       14.32       14.59      3.83 o
  -9   2   5        2.87        0.26      2.13 o
  -8   2   5       88.71      102.08      6.09 o
  -7   2   5       44.70       49.84      4.29 o
  -6   2   5        8.97        8.11      2.08 o
  -5   2   5      502.47      515.01     10.42 o
  -4   2   5       71.41       84.78      6.15 o
  -3   2   5      108.91      130.80      3.50 o
  -2   2   5      688.08      639.88      8.18 o
  -1   2   5     1771.73     1887.64     17.00 o
   0   2   5       68.74       97.73      6.18 o
   1   2   5      145.70      122.66      3.15 o
   2   2   5        2.75        1.79      0.63 o
   3   2   5      270.26      243.58      4.11 o
   4   2   5     1771.36     1701.14     17.75 o
   5   2   5       60.47       69.71      2.41 o
   6   2   5      665.55      672.70      8.85 o
   7   2   5      749.83      691.04     10.34 o
   8   2   5        5.10        5.19      1.44 o
   9   2   5      151.05      160.57      5.68 o
  10   2   5        0.28        0.08      1.55 o
  11   2   5       58.64       54.18      4.31 o
  12   2   5        0.97        1.48      2.99 o
  -9   3   5        0.15        1.58      2.36 o
  -8   3   5       13.22        7.28      2.56 o
  -7   3   5       11.71        9.08      2.18 o
  -6   3   5      351.44      352.02     13.11 o
  -5   3   5       26.69       30.55      3.15 o
  -4   3   5       16.60       17.97      2.98 o
  -3   3   5     1886.71     1934.47     22.50 o
  -2   3   5      247.34      262.59      4.87 o
  -1   3   5      263.31      301.24      7.98 o
   0   3   5      238.76      251.46      4.43 o
   1   3   5        0.01        0.24      0.59 o
   2   3   5       75.47       74.01      3.65 o
   3   3   5      105.07      104.99      3.49 o
   4   3   5       84.76       95.37      2.36 o
   5   3   5        4.42        3.93      0.84 o
   6   3   5      379.63      410.12      6.63 o
   7   3   5        0.27        1.28      1.02 o
   8   3   5        2.67        3.10      1.32 o
   9   3   5       70.13       73.38      4.53 o
  10   3   5       34.46       32.54      3.46 o
  11   3   5      109.14      104.78      5.65 o
  12   3   5        0.61        0.00      4.72 o
  -8   4   5       10.06        6.10      2.64 o
  -7   4   5       22.96       20.05      3.25 o
  -6   4   5      246.70      250.69      7.99 o
  -5   4   5      195.88      190.68      6.51 o
  -4   4   5      182.54      179.48      5.96 o
  -3   4   5       28.83       20.71      2.47 o
  -2   4   5      201.06      236.52      6.07 o
  -1   4   5       72.49       93.57      2.88 o
   0   4   5      872.46      895.66     10.03 o
   1   4   5        6.99        7.03      1.42 o
   2   4   5     2028.21     2012.39     21.40 o
   3   4   5     1042.96     1060.55     13.62 o
   4   4   5       91.11       80.81      2.15 o
   5   4   5     1437.76     1406.57     15.32 o
   6   4   5       90.86       87.81      3.04 o
   7   4   5      213.38      220.21      6.26 o
   8   4   5       96.23       96.14      4.60 o
   9   4   5        9.86       10.57      3.00 o
  10   4   5       98.88      102.44      5.40 o
  11   4   5      197.08      206.98      9.03 o
  12   4   5       98.46       90.81      8.75 o
  -8   5   5      127.18      145.81      7.45 o
  -7   5   5      101.61      111.06      7.42 o
  -6   5   5        0.00        0.00      1.89 o
  -5   5   5      246.22      242.51      7.62 o
  -4   5   5      130.10      124.88      6.84 o
  -3   5   5      120.24      127.01      4.96 o
  -2   5   5        0.44        0.00      1.12 o
  -1   5   5       40.07       40.37      2.77 o
   0   5   5       34.97       46.28      2.56 o
   1   5   5      222.28      244.89      4.97 o
   2   5   5      528.50      528.69      6.96 o
   3   5   5      184.50      197.74      3.74 o
   4   5   5      256.68      241.15      6.03 o
   5   5   5       21.31       22.95      2.81 o
   6   5   5      351.30      355.08      7.97 o
   7   5   5       14.73       14.93      3.72 o
   8   5   5       60.32       59.63      3.96 o
   9   5   5       96.85       95.99      6.52 o
  10   5   5       13.69       15.58      2.83 o
  11   5   5        0.01        0.90      2.23 o
  12   5   5       23.59       31.37      4.15 o
  -8   6   5        2.93        4.22      3.16 o
  -7   6   5       17.40       11.23      3.21 o
  -6   6   5      311.26      305.11      9.30 o
  -5   6   5      197.04      200.59      7.20 o
  -4   6   5        1.52        1.72      1.67 o
  -3   6   5      370.79      357.92      8.67 o
  -2   6   5      716.23      700.54     12.08 o
  -1   6   5        7.81        8.95      1.65 o
   0   6   5      168.48      169.28      4.13 o
   1   6   5       54.15       57.68      4.38 o
   2   6   5       30.32       25.93      3.58 o
   3   6   5       57.32       58.82      3.31 o
   4   6   5     1895.11     1845.51     21.66 o
   5   6   5      254.24      263.84      6.79 o
   6   6   5      272.66      263.35      8.04 o
   7   6   5      345.43      331.41     21.11 o
   8   6   5        9.78        4.10      2.58 o
   9   6   5      580.71      589.84     12.20 o
  10   6   5       11.09        6.35      3.04 o
  11   6   5        3.43        0.01      2.13 o
  12   6   5       47.43       66.84      5.50 o
  -7   7   5       28.71       29.21      4.62 o
  -6   7   5        2.86        0.62      2.35 o
  -5   7   5       16.57       24.94      5.29 o
  -4   7   5        9.43       12.53      2.64 o
  -3   7   5       41.18       39.12      4.41 o
  -2   7   5       40.90       42.50      4.12 o
  -1   7   5        6.96        6.32      1.71 o
   0   7   5      401.64      412.03      8.52 o
   1   7   5        3.16        5.21      1.21 o
   2   7   5       19.30       15.07      2.51 o
   3   7   5      151.52      166.37      5.31 o
   4   7   5       33.25       29.66      2.80 o
   5   7   5      148.17      136.25      6.22 o
   6   7   5        0.08        0.92      1.44 o
   7   7   5        1.91        0.18      1.52 o
   8   7   5      290.64      291.40      8.31 o
   9   7   5        6.30        5.25      2.18 o
  10   7   5       19.98       16.40      3.12 o
  11   7   5        1.15        0.16      2.69 o
  12   7   5       13.47       10.81      3.00 o
  -6   8   5        0.37        4.27      3.30 o
  -5   8   5      113.11      116.14      6.41 o
  -4   8   5        4.35        2.00      2.23 o
  -3   8   5       70.52       74.81      7.58 o
  -2   8   5        5.24        6.13      1.90 o
  -1   8   5       49.94       62.53      4.02 o
   0   8   5       33.34       29.07      2.91 o
   1   8   5       45.03       44.24      3.88 o
   2   8   5       10.15       10.89      2.01 o
   3   8   5       22.91       25.77      2.79 o
   4   8   5      130.87      126.96      6.96 o
   5   8   5      865.19      862.41     14.19 o
   6   8   5        8.67        9.53      2.03 o
   7   8   5      342.24      345.06      9.02 o
   8   8   5      108.17      106.39      5.65 o
   9   8   5        8.91        4.63      2.29 o
  10   8   5       88.75       88.74      5.74 o
  11   8   5       49.14       55.93      6.16 o
  -5   9   5      108.23      101.30      6.46 o
  -4   9   5      107.94       95.54      5.96 o
  -3   9   5        3.01        2.90      2.66 o
  -2   9   5      125.02      126.58      5.77 o
  -1   9   5      192.99      190.24      6.65 o
   0   9   5       59.39       55.63      4.68 o
   1   9   5       15.48       22.60      8.42 o
   2   9   5      184.74      190.26     15.83 o
   3   9   5        1.55        2.41      2.44 o
   4   9   5        4.54        3.32      1.64 o
   5   9   5      192.28      197.74      6.66 o
   6   9   5        2.10        2.69      1.80 o
   7   9   5      572.06      588.80     12.47 o
   8   9   5       52.32       51.10      4.46 o
   9   9   5       98.56       83.89      5.46 o
  10   9   5        2.83        3.62      3.48 o
  11   9   5        2.24        3.05      2.66 o
  -4  10   5        2.00       12.15      3.33 o
  -3  10   5       11.56       10.73      2.96 o
  -2  10   5        4.31        3.67      2.67 o
  -1  10   5        4.49        0.00      2.15 o
   0  10   5        0.21        3.32      2.31 o
   1  10   5       57.52       65.69      5.44 o
   2  10   5       79.54       76.25      6.23 o
   3  10   5        3.25        2.16      1.74 o
   4  10   5      112.23      108.99      6.50 o
   5  10   5        4.16       10.15      2.49 o
   6  10   5      656.68      678.33     13.58 o
   7  10   5       10.24       19.01      3.11 o
   8  10   5       56.85       59.07      5.36 o
   9  10   5       36.53       34.54      5.75 o
  10  10   5       35.88       35.06      6.29 o
  -3  11   5       62.24       59.14      6.42 o
  -2  11   5       14.39       16.38      3.91 o
  -1  11   5       96.84      115.56     16.31 o
   0  11   5        0.49        0.00      4.08 o
   1  11   5       61.71       63.20      5.66 o
   2  11   5      153.59      156.59     11.08 o
   3  11   5       48.28       53.67      5.33 o
   4  11   5      184.21      181.45      6.81 o
   5  11   5        3.10        5.69      2.06 o
   6  11   5      130.06      117.24      6.06 o
   7  11   5       41.81       45.51      4.42 o
   8  11   5        6.00        6.08      2.61 o
   9  11   5        9.40        9.90      2.87 o
  -2  12   5        0.18        0.00      4.38 o
  -1  12   5      115.73      141.79      8.75 o
   0  12   5        2.50        2.59      6.63 o
   1  12   5       16.20       20.79      4.18 o
   2  12   5       76.33       78.30      6.31 o
   3  12   5        0.02        0.00      2.33 o
   4  12   5        3.40        0.35      2.76 o
   5  12   5        0.31        0.42      4.51 o
   6  12   5       15.89        9.39      2.89 o
   7  12   5       12.80       11.47      3.10 o
   8  12   5        9.84       12.30      3.25 o
   1  13   5       10.33        6.39      4.62 o
   2  13   5       17.25       25.63      6.29 o
   3  13   5        0.03        2.97      3.11 o
   4  13   5       45.32       43.51      5.59 o
   5  13   5       23.46       24.00      4.54 o
   6  13   5        1.54        0.00      2.56 o
  -4 -10   6        0.03        2.29      5.38 o
  -3 -10   6       35.98       45.18      5.07 o
  -2 -10   6       19.64       27.68      4.13 o
  -1 -10   6      138.44      147.57      7.60 o
   0 -10   6        5.78        6.69      2.93 o
   1 -10   6       26.55       39.04      4.54 o
   2 -10   6        3.87        0.52      2.44 o
   3 -10   6       31.17       26.79     11.86 o
  -5  -9   6        0.21        0.96      2.66 o
  -4  -9   6       10.42        8.00      3.77 o
  -3  -9   6        0.05        0.10      2.04 o
  -2  -9   6        4.00        6.35      2.65 o
  -1  -9   6       25.85       16.78      5.61 o
   0  -9   6       33.74       29.54      4.05 o
   1  -9   6        0.26        0.90      2.10 o
   2  -9   6      122.23      115.59      7.76 o
   3  -9   6        0.43        0.00      2.14 o
   4  -9   6       54.33       50.44     14.22 o
   5  -9   6      289.07      310.36     40.09 o
  -6  -8   6       12.55       12.42      3.46 o
  -5  -8   6       72.89       77.03      6.10 o
  -4  -8   6       35.17       39.23      4.56 o
  -3  -8   6       81.32       83.75      5.84 o
  -2  -8   6      167.07      175.31      7.44 o
  -1  -8   6      266.34      245.06      8.59 o
   0  -8   6       78.79       79.66      5.50 o
   1  -8   6       41.95       53.17      4.72 o
   2  -8   6      357.02      324.09      9.77 o
   3  -8   6       28.97       38.83      4.25 o
   4  -8   6        5.55        7.53      2.73 o
   5  -8   6       19.63       25.14      5.39 o
   6  -8   6        1.78        0.00      5.11 o
   7  -8   6       15.27       20.30      6.36 o
  -7  -7   6       30.90       34.28      4.54 o
  -6  -7   6       16.90       15.48      3.32 o
  -5  -7   6       33.51       37.23      4.34 o
  -4  -7   6      206.01      206.93      8.15 o
  -3  -7   6       11.09        9.06      3.04 o
  -2  -7   6        0.95        1.96      1.74 o
  -1  -7   6       59.23       49.26      5.03 o
   0  -7   6        9.16        9.61      2.50 o
   1  -7   6        0.28        0.00      2.07 o
   2  -7   6        1.59        0.00      1.74 o
   3  -7   6       12.45       10.62      2.55 o
   4  -7   6       20.69       29.17      4.39 o
   5  -7   6       16.50       14.57      3.11 o
   6  -7   6        6.65        2.47      4.79 o
   7  -7   6       40.55       40.85      6.54 o
   8  -7   6       22.44       20.57      5.50 o
  -8  -6   6       27.80       21.22      6.15 o
  -7  -6   6        5.92        3.08      3.14 o
  -6  -6   6        8.83        8.14      4.22 o
  -5  -6   6      340.39      348.78     10.40 o
  -4  -6   6       36.44       31.89      3.73 o
  -3  -6   6        6.46        6.81      2.40 o
  -2  -6   6      192.61      190.61      6.98 o
  -1  -6   6      719.93      669.29     13.29 o
   0  -6   6      394.61      399.95      9.92 o
   1  -6   6       10.24        9.44      2.12 o
   2  -6   6      122.87      122.41      5.54 o
   3  -6   6      525.13      531.03     11.75 o
   4  -6   6      799.92      797.88     15.09 o
   5  -6   6      177.75      179.77      7.08 o
   6  -6   6      265.33      295.85     17.68 o
   7  -6   6      131.05      135.77      9.36 o
   8  -6   6       15.01       18.80      4.96 o
   9  -6   6      184.42      160.14     10.81 o
  -8  -5   6      145.49      139.27     11.98 o
  -7  -5   6       15.21       15.33      4.93 o
  -6  -5   6        0.01        0.60      2.42 o
  -5  -5   6       75.52       84.45      6.54 o
  -4  -5   6       82.77       87.13      6.04 o
  -3  -5   6      117.41      128.70      5.74 o
  -2  -5   6      205.10      195.82      6.88 o
  -1  -5   6        0.15        0.85      1.37 o
   0  -5   6       22.83       24.36      2.88 o
   1  -5   6       37.45       36.58      3.36 o
   2  -5   6      119.69      113.62      5.15 o
   3  -5   6      259.89      265.46     11.02 o
   4  -5   6       24.15       21.06      2.92 o
   5  -5   6        0.18        0.38      1.72 o
   6  -5   6       46.04       56.21      5.32 o
   7  -5   6       37.91       29.44      4.91 o
   8  -5   6      319.97      348.40     13.64 o
   9  -5   6      116.65      112.38     13.06 o
  -8  -4   6        1.06        0.83      2.82 o
  -7  -4   6        0.10        1.23      1.75 o
  -6  -4   6       18.93       23.85      2.57 o
  -5  -4   6       57.93       60.61      3.68 o
  -4  -4   6      100.75      103.18      3.84 o
  -3  -4   6      121.21      122.78      4.65 o
  -2  -4   6      900.18      878.02     14.67 o
  -1  -4   6      220.48      210.74      6.48 o
   0  -4   6        2.09        2.87      1.43 o
   1  -4   6     1765.39     1674.73     21.33 o
   2  -4   6      213.75      209.87      6.43 o
   3  -4   6       62.46       52.71      3.74 o
   4  -4   6      372.51      374.20      9.01 o
   5  -4   6      196.93      187.01      6.49 o
   6  -4   6        0.61        2.28      1.77 o
   7  -4   6       23.46       27.87      4.55 o
   8  -4   6      329.65      317.49     12.12 o
   9  -4   6      156.33      181.21     14.17 o
  10  -4   6      140.52      156.28     14.62 o
  -9  -3   6        2.04        0.96      2.57 o
  -8  -3   6       48.43       53.72      4.75 o
  -7  -3   6      124.07      136.32      6.04 o
  -6  -3   6       34.60       39.32      3.54 o
  -5  -3   6       95.90       91.64      3.90 o
  -4  -3   6        0.79        2.34      1.37 o
  -3  -3   6        0.03        0.43      1.09 o
  -2  -3   6      144.99      134.99      4.48 o
  -1  -3   6       81.74       89.89      3.27 o
   0  -3   6      146.72      167.77      3.86 o
   1  -3   6       85.25       77.26      3.79 o
   2  -3   6       20.71       12.47      4.37 o
   3  -3   6      131.36      127.87      5.55 o
   4  -3   6      174.06      197.22      6.80 o
   5  -3   6        0.15        0.00      1.43 o
   6  -3   6      277.15      286.60      7.91 o
   7  -3   6      159.03      169.34      6.34 o
   8  -3   6       52.10       42.39      4.06 o
   9  -3   6       15.37        5.28      4.79 o
  10  -3   6      360.93      345.76     19.14 o
  11  -3   6        6.96        7.22      6.18 o
  -9  -2   6       23.70       17.36      3.34 o
  -8  -2   6       33.16       35.17      4.03 o
  -7  -2   6      143.17      164.32      6.47 o
  -6  -2   6       44.32       42.98      4.46 o
  -5  -2   6       21.22       24.18      3.42 o
  -4  -2   6        1.73        0.74      1.16 o
  -3  -2   6     1183.06     1187.36     13.41 o
  -2  -2   6      463.05      494.39      7.35 o
  -1  -2   6       13.61       11.62      1.42 o
   0  -2   6       73.14       57.41      2.45 o
   1  -2   6      666.99      632.33      8.06 o
   2  -2   6      129.53      141.70      3.23 o
   3  -2   6      375.24      329.10     16.53 o
   4  -2   6      183.57      169.16      5.37 o
   5  -2   6       69.38       71.03      4.24 o
   6  -2   6      562.04      535.01     10.52 o
   7  -2   6      111.74      105.48      4.99 o
   8  -2   6        4.36        3.22      2.49 o
   9  -2   6       25.71       24.48      6.77 o
  10  -2   6        1.04        4.65      4.97 o
  11  -2   6        4.54        9.06      5.97 o
  -9  -1   6       41.27       40.57      4.37 o
  -8  -1   6        3.53        1.85      2.30 o
  -7  -1   6       22.31       30.23      6.97 o
  -6  -1   6       52.45       57.65      4.18 o
  -5  -1   6       84.24       87.70      3.65 o
  -4  -1   6      147.33      149.34      5.04 o
  -3  -1   6        4.27        3.47      1.21 o
  -2  -1   6     1108.11     1107.72     12.30 o
  -1  -1   6      543.28      567.90      9.15 o
   0  -1   6      257.42      270.82      4.98 o
   1  -1   6      132.25      116.59      3.52 o
   2  -1   6      497.55      527.50      8.01 o
   3  -1   6      139.99      134.66      3.73 o
   4  -1   6      263.79      274.88      4.97 o
   5  -1   6      587.40      600.81      9.36 o
   6  -1   6       13.72        8.16      2.17 o
   7  -1   6       66.24       64.37      4.85 o
   8  -1   6       49.91       44.14      4.57 o
   9  -1   6       60.87       55.40      5.27 o
  10  -1   6        9.56        3.89      4.79 o
  -9   0   6        2.68        6.12      2.93 o
  -8   0   6      147.96      130.13     10.01 o
  -7   0   6        0.94        1.28      1.77 o
  -6   0   6        1.19        1.49      1.83 o
  -5   0   6        2.21        0.78      1.30 o
  -4   0   6       39.85       34.83      2.65 o
  -3   0   6       19.25       22.97      1.96 o
  -2   0   6       97.45       86.25      2.98 o
  -1   0   6     1327.88     1230.92     12.81 o
   0   0   6      173.19      184.10      4.62 o
   1   0   6     3501.51     3576.24     33.55 o
   2   0   6       56.86       66.31      2.97 o
   3   0   6      344.65      359.65      6.43 o
   4   0   6     3206.19     3214.20     31.02 o
   5   0   6      946.89      944.41     12.60 o
   6   0   6      384.97      360.00      5.47 o
   7   0   6      297.61      281.51      5.67 o
   8   0   6     1075.10     1070.71     28.41 o
   9   0   6       48.35       50.06      3.15 o
  10   0   6      167.26      165.93     11.36 o
  -9   1   6      174.19      169.48      9.66 o
  -8   1   6       69.54       71.90      5.37 o
  -7   1   6       21.88       16.70      5.66 o
  -6   1   6      277.74      272.99      8.07 o
  -5   1   6      275.42      285.51      7.75 o
  -4   1   6      177.05      182.94      6.40 o
  -3   1   6      100.56       95.80      3.32 o
  -2   1   6      361.22      354.75      6.13 o
  -1   1   6     2099.51     2106.48     75.05 o
   0   1   6        3.95        5.34      1.68 o
   1   1   6     7835.40     7987.05     68.43 o
   2   1   6      152.32      171.84      4.11 o
   3   1   6       56.90       49.66      2.31 o
   4   1   6        3.46        2.09      1.11 o
   5   1   6      504.81      489.88      6.99 o
   6   1   6       20.73       16.63      1.97 o
   7   1   6       14.54       18.82      1.82 o
   8   1   6       24.95       24.67      2.23 o
   9   1   6      153.41      148.88      5.46 o
  10   1   6       10.07        8.64      2.21 o
  11   1   6        1.37        1.99      2.52 o
  12   1   6       11.81       11.70      4.00 o
  -9   2   6       25.27       23.61      4.46 o
  -8   2   6       16.95       16.91      3.32 o
  -7   2   6        0.01        2.49      2.16 o
  -6   2   6        1.06        0.48      1.75 o
  -5   2   6      183.86      200.26      6.62 o
  -4   2   6        6.40        3.95      1.57 o
  -3   2   6      216.69      193.52      7.74 o
  -2   2   6      163.12      171.93      4.32 o
  -1   2   6       64.93       60.00      2.50 o
   0   2   6     4899.28     4876.70    122.58 o
   1   2   6       48.36       49.12      2.05 o
   2   2   6      149.61      183.07      4.00 o
   3   2   6     1489.33     1498.73     24.57 o
   4   2   6      882.25      844.24      9.28 o
   5   2   6        0.19        1.51      0.83 o
   6   2   6     1236.11     1258.20     13.48 o
   7   2   6      160.91      161.78     14.34 o
   8   2   6      127.72      124.48      8.94 o
   9   2   6      308.74      320.92      8.09 o
  10   2   6       62.96       52.29      4.04 o
  11   2   6       30.34       29.86      4.99 o
  12   2   6       64.60       75.24      6.36 o
  -8   3   6        0.05        1.68      2.34 o
  -7   3   6       23.68       27.05      6.93 o
  -6   3   6      211.97      227.11      7.68 o
  -5   3   6      185.67      169.80      6.33 o
  -4   3   6      221.98      228.96      6.87 o
  -3   3   6      152.54      145.25      5.18 o
  -2   3   6        4.21        3.22      1.13 o
  -1   3   6     1864.43     1905.01     17.99 o
   0   3   6        0.06        0.00      0.71 o
   1   3   6      755.43      782.64      8.94 o
   2   3   6     1928.32     2059.74     21.93 o
   3   3   6      206.32      199.27      5.07 o
   4   3   6        0.03        0.00      0.98 o
   5   3   6        0.04        0.00      1.00 o
   6   3   6        2.74        4.99      1.55 o
   7   3   6       11.26       11.47      2.03 o
   8   3   6        2.63        0.26      1.38 o
   9   3   6      210.20      207.27      8.40 o
  10   3   6       21.30       18.29      2.88 o
  11   3   6        1.69        1.42      2.11 o
  12   3   6        8.29        6.69      2.72 o
  -8   4   6       16.28       14.51      3.49 o
  -7   4   6      115.51       96.96      6.11 o
  -6   4   6        2.56        3.46      1.97 o
  -5   4   6      268.43      282.58      8.22 o
  -4   4   6       77.50       83.84      4.69 o
  -3   4   6      248.62      233.16      6.72 o
  -2   4   6        0.81        0.00      1.07 o
  -1   4   6      542.83      547.62      7.89 o
   0   4   6      170.41      198.17      4.29 o
   1   4   6      579.14      612.09      8.85 o
   2   4   6     2999.06     3031.61     30.26 o
   3   4   6        3.83        6.17      1.42 o
   4   4   6      127.96      127.77      4.36 o
   5   4   6      356.89      352.26      7.55 o
   6   4   6      103.87      100.03      5.59 o
   7   4   6      670.07      681.03     11.84 o
   8   4   6       56.75       55.03      4.52 o
   9   4   6       33.30       32.97      3.45 o
  10   4   6      114.28      119.69      5.54 o
  11   4   6      106.26      122.12      8.86 o
  12   4   6       11.46       14.60      3.16 o
  -7   5   6        8.59        7.57      3.02 o
  -6   5   6       44.47       39.76      5.88 o
  -5   5   6       10.24        8.34      2.38 o
  -4   5   6        1.45        3.34      1.75 o
  -3   5   6       89.30       91.36      4.68 o
  -2   5   6      349.46      350.78      8.10 o
  -1   5   6      341.29      352.98      7.71 o
   0   5   6      281.64      309.47      6.82 o
   1   5   6     1118.75     1071.00     11.73 o
   2   5   6       60.82       68.77      2.30 o
   3   5   6      331.73      313.22      9.41 o
   4   5   6      209.97      170.06      5.26 o
   5   5   6      262.13      266.07      6.77 o
   6   5   6       39.63       50.18      3.44 o
   7   5   6       21.78       17.77      2.50 o
   8   5   6       69.43       64.27      5.68 o
   9   5   6        0.16        1.77      1.87 o
  10   5   6       48.25       53.38      5.53 o
  11   5   6       37.21       42.42      4.78 o
  12   5   6       43.30       40.74      4.58 o
  -7   6   6        0.52        1.09      2.52 o
  -6   6   6      179.62      176.99      7.41 o
  -5   6   6        3.73        4.24      2.26 o
  -4   6   6        1.02        2.49      2.03 o
  -3   6   6      241.75      243.49      7.35 o
  -2   6   6        8.37        5.88      1.72 o
  -1   6   6      153.98      160.30      7.08 o
   0   6   6       29.98       31.14      2.64 o
   1   6   6       58.67       59.33      2.62 o
   2   6   6      271.72      275.93      8.51 o
   3   6   6       51.24       49.28      3.21 o
   4   6   6       28.87       40.58      3.10 o
   5   6   6       70.92       76.00      4.05 o
   6   6   6      659.19      651.88     11.85 o
   7   6   6       70.20       74.70      4.99 o
   8   6   6        2.86        3.87      2.08 o
   9   6   6      588.95      603.18     12.45 o
  10   6   6       41.66       41.56      4.15 o
  11   6   6       27.51       22.36      3.52 o
  12   6   6       21.90       25.07      6.77 o
  -6   7   6        0.26        0.00      2.32 o
  -5   7   6        2.98        1.99      2.20 o
  -4   7   6      343.74      376.35     10.07 o
  -3   7   6      903.39      891.28     15.48 o
  -2   7   6       71.94       59.13      4.09 o
  -1   7   6      425.69      453.39      9.71 o
   0   7   6     1281.51     1301.56     17.47 o
   1   7   6       20.78       18.89      2.37 o
   2   7   6     1089.83     1032.42     32.19 o
   3   7   6      107.29      110.03      4.46 o
   4   7   6       31.69       35.10      3.17 o
   5   7   6      740.74      724.65     12.74 o
   6   7   6      168.44      168.97      5.96 o
   7   7   6        0.27        1.51      1.60 o
   8   7   6      147.82      157.80      7.70 o
   9   7   6       72.15       68.45      4.85 o
  10   7   6       26.79       17.34      3.05 o
  11   7   6        0.28        0.00      3.09 o
  12   7   6       29.59       38.09      4.53 o
  -6   8   6       23.41       19.24      3.97 o
  -5   8   6        0.85        2.71      2.66 o
  -4   8   6        9.25       14.48      3.10 o
  -3   8   6       25.19       19.53      3.34 o
  -2   8   6      247.17      236.70      8.29 o
  -1   8   6       16.22       17.10      3.31 o
   0   8   6       48.25       53.28      8.23 o
   1   8   6        3.48        4.40      1.91 o
   2   8   6      277.09      273.46      7.27 o
   3   8   6        1.49        2.69      1.42 o
   4   8   6      106.87      105.17      4.81 o
   5   8   6      354.76      365.83      8.98 o
   6   8   6      102.20       93.26      4.84 o
   7   8   6        6.19        6.16      2.75 o
   8   8   6       67.07       78.40      6.20 o
   9   8   6        0.96        0.93      1.87 o
  10   8   6       58.40       58.43      5.02 o
  11   8   6        0.29        0.00      2.20 o
  -5   9   6       29.93       29.67      5.30 o
  -4   9   6       37.59       37.29      7.94 o
  -3   9   6      103.95      111.28      7.60 o
  -2   9   6      334.87      375.57     12.42 o
  -1   9   6        7.41       18.43      3.66 o
   0   9   6      678.48      662.33     17.62 o
   1   9   6      326.66      341.31     11.02 o
   2   9   6        0.65        0.00      1.94 o
   3   9   6     1093.59     1126.01     17.08 o
   4   9   6      127.07      129.17      5.45 o
   5   9   6        2.83        3.53      2.29 o
   6   9   6        2.33        0.00      1.58 o
   7   9   6       88.59       93.25      5.32 o
   8   9   6       64.88       72.69      6.76 o
   9   9   6       17.41       20.33      3.45 o
  10   9   6       33.05       43.89      4.58 o
  11   9   6        6.11        9.31      2.78 o
  -4  10   6        1.31        0.00      3.13 o
  -3  10   6        5.20        5.38      3.54 o
  -2  10   6       10.92        9.14      3.27 o
  -1  10   6        0.33        0.00      2.87 o
   0  10   6       20.58       20.16      3.85 o
   1  10   6       61.87       58.20      5.46 o
   2  10   6      132.04      123.52      6.87 o
   3  10   6       42.41       45.01      4.93 o
   4  10   6       58.28       62.11      6.90 o
   5  10   6        7.60        6.38      2.51 o
   6  10   6      211.88      214.65      7.55 o
   7  10   6       17.24       22.95      4.64 o
   8  10   6       37.56       33.90      4.07 o
   9  10   6        2.37        6.17      2.67 o
  10  10   6       11.50       10.66      3.72 o
  -3  11   6        1.13        2.21      3.46 o
  -2  11   6        8.15        7.93      5.31 o
  -1  11   6      155.62      153.79      8.92 o
   0  11   6       16.91       14.22      4.41 o
   1  11   6       42.23       34.26      6.16 o
   2  11   6      140.81      147.98      7.80 o
   3  11   6      171.92      173.37     10.75 o
   4  11   6       35.72       47.88      5.33 o
   5  11   6        1.84        3.09      2.00 o
   6  11   6        0.18        0.26      2.01 o
   7  11   6       34.15       36.11      4.20 o
   8  11   6      116.98      134.14      7.02 o
   9  11   6        1.87        0.00      2.23 o
  -1  12   6       26.31       35.52      7.87 o
   0  12   6      100.40       96.36      8.37 o
   1  12   6       14.17        5.17      7.38 o
   2  12   6       66.78       80.54      6.73 o
   3  12   6        7.61       11.69      3.53 o
   4  12   6       14.58       16.02      3.80 o
   5  12   6       13.33        9.54      2.89 o
   6  12   6        1.62        2.69      2.34 o
   7  12   6       11.39       12.05      3.23 o
   8  12   6       18.31       14.93      3.47 o
   2  13   6       71.32       66.85      6.61 o
   3  13   6       68.62       65.60      6.68 o
   4  13   6       11.99        9.89      3.79 o
   5  13   6        8.18       11.60      6.15 o
   6  13   6       96.12      109.19      9.43 o
  -1 -10   7      175.46      214.38     10.73 o
   0 -10   7       13.42        7.34      3.13 o
   1 -10   7        5.90        8.86      3.34 o
  -4  -9   7        4.38       10.90      5.66 o
  -3  -9   7       51.08       38.36      5.18 o
  -2  -9   7        0.28        2.45      1.95 o
  -1  -9   7       26.78       25.94      3.90 o
   0  -9   7       13.73       12.88      3.07 o
   1  -9   7        2.18        0.83      2.29 o
   2  -9   7       26.86       33.34      6.48 o
   3  -9   7        8.35        9.98      3.01 o
   4  -9   7        4.28        4.98      5.44 o
  -5  -8   7       85.07       76.66      6.22 o
  -4  -8   7       59.44       45.88      4.96 o
  -3  -8   7       75.89       76.95      5.95 o
  -2  -8   7      154.65      168.41      7.65 o
  -1  -8   7        1.13        0.08      2.08 o
   0  -8   7       61.28       56.60      5.03 o
   1  -8   7       89.91       92.08      5.98 o
   2  -8   7       25.82       24.38      6.25 o
   3  -8   7      186.39      181.10      7.77 o
   4  -8   7      271.56      270.47     10.21 o
   5  -8   7       17.44       10.35      4.47 o
   6  -8   7      107.77      116.39      9.89 o
  -6  -7   7       43.44       42.66      4.95 o
  -5  -7   7      266.89      277.30      9.91 o
  -4  -7   7        0.03        1.09      2.16 o
  -3  -7   7       12.66       15.37      3.20 o
  -2  -7   7       68.39       76.53      7.00 o
  -1  -7   7       20.88       15.23      2.97 o
   0  -7   7       26.85       25.08      3.47 o
   1  -7   7        4.57        2.79      1.93 o
   2  -7   7       46.32       29.20      3.74 o
   3  -7   7      100.63       93.96      5.86 o
   4  -7   7       27.95       27.68      3.96 o
   5  -7   7       10.45        8.53      2.83 o
   6  -7   7       27.60       26.86      5.57 o
   7  -7   7       16.34        8.21      4.24 o
  -7  -6   7      122.89      112.09     14.38 o
  -6  -6   7       94.30       94.29      6.41 o
  -5  -6   7       26.75       26.94      3.79 o
  -4  -6   7      221.32      218.16      8.20 o
  -3  -6   7      107.42      100.52      6.01 o
  -2  -6   7       42.09       39.06      4.00 o
  -1  -6   7        4.29        0.00      1.86 o
   0  -6   7      532.33      518.00     15.37 o
   1  -6   7       47.30       52.28      4.35 o
   2  -6   7       21.17       30.51      4.72 o
   3  -6   7      125.58      115.86      9.07 o
   4  -6   7        1.98        4.52      2.29 o
   5  -6   7      256.78      274.96     10.43 o
   6  -6   7       14.54       11.96      3.23 o
   7  -6   7      263.12      275.56     12.67 o
   8  -6   7       28.78       38.83      7.71 o
  -7  -5   7      121.67      128.43     14.45 o
  -6  -5   7       38.45       39.89      5.52 o
  -5  -5   7       47.38       49.84      5.71 o
  -4  -5   7      211.68      219.74      8.04 o
  -3  -5   7       42.24       34.54      3.79 o
  -2  -5   7       26.48       23.60      3.17 o
  -1  -5   7      126.63      105.37      5.39 o
   0  -5   7       79.85       67.50      4.49 o
   1  -5   7       16.01       16.83      2.70 o
   2  -5   7      477.43      443.19     10.41 o
   3  -5   7        2.09        4.35      1.90 o
   4  -5   7        6.02        5.76      2.19 o
   5  -5   7       39.21       40.06      4.06 o
   6  -5   7        3.78        6.15      2.44 o
   7  -5   7        0.01        1.02      3.34 o
   8  -5   7       84.78       78.99      7.72 o
   9  -5   7        0.01        0.00      7.80 o
  -8  -4   7        2.81        7.48      3.05 o
  -7  -4   7       85.63       72.36      6.31 o
  -6  -4   7       23.88       20.31      6.93 o
  -5  -4   7        0.21        1.88      2.37 o
  -4  -4   7        8.42       10.63      2.99 o
  -3  -4   7        5.73        4.90      1.87 o
  -2  -4   7        0.54        0.60      1.39 o
  -1  -4   7      317.72      301.00     10.53 o
   0  -4   7      135.14      130.98      5.34 o
   1  -4   7      648.81      645.02     12.23 o
   2  -4   7      121.17      112.16      7.87 o
   3  -4   7      134.67      124.96      7.31 o
   4  -4   7       26.29       33.65      3.45 o
   5  -4   7       60.16       59.74      4.32 o
   6  -4   7      255.43      268.17      8.34 o
   7  -4   7       37.59       49.59      6.59 o
   8  -4   7        5.90        6.17      3.75 o
   9  -4   7       87.85       88.52     11.18 o
  10  -4   7       25.86       19.34      8.06 o
  -8  -3   7       30.70       26.88      3.77 o
  -7  -3   7       69.68       57.03      4.57 o
  -6  -3   7      222.01      227.50      6.40 o
  -5  -3   7      100.50       95.26      4.26 o
  -4  -3   7      396.10      398.95      7.61 o
  -3  -3   7       99.55       99.26      4.51 o
  -2  -3   7      131.06      136.91      7.48 o
  -1  -3   7      137.65      133.26      5.22 o
   0  -3   7       59.93       57.94      4.56 o
   1  -3   7      428.28      400.88      8.93 o
   2  -3   7      318.16      332.79     16.85 o
   3  -3   7       33.18       33.25      3.07 o
   4  -3   7       15.03       16.03      2.46 o
   5  -3   7        0.40        0.61      1.49 o
   6  -3   7       72.43       74.83      5.56 o
   7  -3   7       11.60       10.94      2.55 o
   8  -3   7        8.78        5.30      2.90 o
   9  -3   7      193.27      198.72     14.17 o
  10  -3   7        0.02        0.00      4.62 o
  -8  -2   7        0.61        0.00      1.93 o
  -7  -2   7      169.97      187.74      7.17 o
  -6  -2   7      143.66      145.48      6.68 o
  -5  -2   7       30.92       29.34      2.73 o
  -4  -2   7      491.05      517.18      8.80 o
  -3  -2   7        9.15        4.86      1.31 o
  -2  -2   7        1.98        1.66      1.57 o
  -1  -2   7      294.87      296.83      5.94 o
   0  -2   7       46.66       47.20      2.52 o
   1  -2   7       12.67       12.77      2.06 o
   2  -2   7      116.84      120.55      5.03 o
   3  -2   7     1757.46     1791.60     21.64 o
   4  -2   7        0.01        0.00      1.28 o
   5  -2   7      779.08      758.04     12.97 o
   6  -2   7      455.69      487.71     10.37 o
   7  -2   7      409.53      411.08      9.74 o
   8  -2   7      403.06      423.51     10.34 o
   9  -2   7        2.01        7.45      3.12 o
  -8  -1   7       45.66       48.04      4.68 o
  -7  -1   7       22.82       26.89      3.70 o
  -6  -1   7       11.12       13.67      2.73 o
  -5  -1   7      247.80      252.93      7.47 o
  -4  -1   7      242.19      242.54      5.83 o
  -3  -1   7       14.94       12.62      1.73 o
  -2  -1   7       96.25       87.34      3.23 o
  -1  -1   7      302.33      287.68      5.45 o
   0  -1   7       44.79       39.55      2.33 o
   1  -1   7      379.58      387.32      6.36 o
   2  -1   7       14.02       19.83      2.02 o
   3  -1   7      131.13      147.88      3.69 o
   4  -1   7      156.66      139.42      4.74 o
   5  -1   7      311.10      291.64      7.16 o
   6  -1   7        2.82        2.85      1.57 o
   7  -1   7      463.51      440.04      9.65 o
   8  -1   7        6.25        0.64      2.47 o
   9  -1   7       43.94       34.83      6.42 o
  -8   0   7       50.09       47.23      4.79 o
  -7   0   7       43.05       46.50      8.41 o
  -6   0   7      105.40       96.96      5.35 o
  -5   0   7       26.88       26.37      3.09 o
  -4   0   7        0.15        0.93      1.52 o
  -3   0   7        0.15        0.00      0.86 o
  -2   0   7       10.32        7.50      1.38 o
  -1   0   7      130.41      142.60      6.34 o
   0   0   7       25.79       31.74      2.03 o
   1   0   7      828.67      796.94     11.26 o
   2   0   7        1.40        1.33      1.12 o
   3   0   7       46.58       49.25      2.65 o
   4   0   7      492.10      479.87      8.25 o
   5   0   7       60.13       52.73      2.85 o
   6   0   7      421.76      433.54      6.18 o
   7   0   7        8.64        2.92      2.78 o
   8   0   7       75.06       87.45      8.51 o
   9   0   7      222.14      221.71     12.92 o
  10   0   7       40.64       45.39      7.29 o
  -8   1   7      214.61      226.24     11.14 o
  -7   1   7        2.78        3.11      2.20 o
  -6   1   7       36.37       42.49      4.15 o
  -5   1   7        1.82        1.49      1.75 o
  -4   1   7        5.56        1.47      1.63 o
  -3   1   7      145.17      142.54      4.22 o
  -2   1   7       28.77       28.14      2.20 o
  -1   1   7       23.12       29.41      2.10 o
   0   1   7       22.18       24.59      2.05 o
   1   1   7      878.85      840.76     12.39 o
   2   1   7      298.74      298.92      6.05 o
   3   1   7      931.72      902.03     11.77 o
   4   1   7      107.00      101.01      2.96 o
   5   1   7      175.56      156.09      6.76 o
   6   1   7      808.04      807.09     11.87 o
   7   1   7       44.13       41.18      2.84 o
   8   1   7        0.02        0.36      1.18 o
   9   1   7        6.45        3.67      1.76 o
  10   1   7       99.53       92.55      6.13 o
  11   1   7       45.72       40.84      7.68 o
  -8   2   7       15.60       13.98      2.74 o
  -7   2   7      143.60      166.12      7.17 o
  -6   2   7       92.07       87.18      5.44 o
  -5   2   7        2.76        1.59      1.89 o
  -4   2   7        8.72       13.85      2.86 o
  -3   2   7       10.51        9.20      2.84 o
  -2   2   7      152.93      159.73      4.91 o
  -1   2   7       16.23       14.21      1.62 o
   0   2   7      823.85      829.11     10.14 o
   1   2   7       44.09       47.56      2.42 o
   2   2   7      297.39      342.73      5.49 o
   3   2   7       32.04       34.55      2.60 o
   4   2   7       57.93       60.66      3.15 o
   5   2   7      788.56      794.42     11.75 o
   6   2   7       17.97       20.01      2.36 o
   7   2   7       67.11       65.35      3.61 o
   8   2   7        1.00        0.78      1.62 o
   9   2   7        2.48        2.49      1.67 o
  10   2   7        4.89        2.26      1.80 o
  11   2   7       10.37       10.69      2.71 o
  12   2   7       10.58        8.51      2.97 o
  -8   3   7       84.91       94.88      7.97 o
  -7   3   7      130.47      124.02      6.83 o
  -6   3   7        2.60        3.26      2.29 o
  -5   3   7        6.55        8.67      2.36 o
  -4   3   7      447.30      452.96     11.90 o
  -3   3   7       29.73       31.71      3.12 o
  -2   3   7      369.90      354.59      7.96 o
  -1   3   7      311.50      294.24      5.70 o
   0   3   7       14.38       12.81      1.53 o
   1   3   7       50.43       34.01      1.94 o
   2   3   7        3.71        4.37      0.94 o
   3   3   7       94.15      100.59      4.58 o
   4   3   7        1.18        0.02      1.07 o
   5   3   7        0.87        1.51      1.30 o
   6   3   7      343.94      323.37      7.46 o
   7   3   7      117.59      111.16      4.82 o
   8   3   7      120.10      114.43      4.87 o
   9   3   7       21.83       25.80      3.26 o
  10   3   7      160.35      153.65      6.05 o
  11   3   7       31.68       34.36      3.81 o
  12   3   7       13.29       11.11      3.14 o
  -7   4   7       10.23        3.13      2.85 o
  -6   4   7       10.60        9.56      3.51 o
  -5   4   7       15.39       16.80      4.51 o
  -4   4   7        3.43        6.43      2.12 o
  -3   4   7        1.12        0.35      1.63 o
  -2   4   7      342.83      341.74      8.05 o
  -1   4   7       12.14        9.78      1.86 o
   0   4   7      740.83      750.30      9.74 o
   1   4   7        0.52        0.00      0.97 o
   2   4   7      346.05      399.83      8.08 o
   3   4   7       14.64       15.10      3.01 o
   4   4   7       94.18      109.34      4.25 o
   5   4   7      537.07      550.95     10.07 o
   6   4   7       35.55       36.29      3.63 o
   7   4   7      216.14      207.70      6.41 o
   8   4   7        4.76        5.25      1.92 o
   9   4   7        9.05        7.31      2.72 o
  10   4   7       12.16        8.13      3.92 o
  11   4   7        3.62        4.82      2.43 o
  12   4   7       43.25       49.19      4.75 o
  -7   5   7        6.78        4.44      2.77 o
  -6   5   7      102.12      101.63      6.21 o
  -5   5   7       29.15       31.20      3.77 o
  -4   5   7      112.81      100.64      5.42 o
  -3   5   7      117.85      120.87      5.23 o
  -2   5   7       17.51       16.67      2.43 o
  -1   5   7       66.58       68.14      3.82 o
   0   5   7      318.65      322.14      9.67 o
   1   5   7       55.51       52.23      3.20 o
   2   5   7      122.34      123.82      5.12 o
   3   5   7      614.69      564.29     10.20 o
   4   5   7       76.13       80.62      4.01 o
   5   5   7       40.12       32.14      2.97 o
   6   5   7      161.87      152.52      5.38 o
   7   5   7      138.99      141.86      5.47 o
   8   5   7       39.27       38.83      3.61 o
   9   5   7      858.91      896.00     15.46 o
  10   5   7        0.04        0.20      1.92 o
  11   5   7        5.43        4.23      2.44 o
  12   5   7       25.83       28.51      4.94 o
  -6   6   7        2.02        0.00      2.23 o
  -5   6   7       36.30       36.34      4.24 o
  -4   6   7       80.94       85.90      5.31 o
  -3   6   7       13.80       20.53      2.92 o
  -2   6   7        0.01        0.27      1.42 o
  -1   6   7      367.26      406.79     14.22 o
   0   6   7      146.52      138.44      6.57 o
   1   6   7       20.28       17.55      2.33 o
   2   6   7       34.50       31.20      4.25 o
   3   6   7      348.86      343.91     10.97 o
   4   6   7       69.90       75.86      4.17 o
   5   6   7      210.31      209.06      6.46 o
   6   6   7       13.97       16.60      2.42 o
   7   6   7       35.93       39.27      5.68 o
   8   6   7       39.54       29.70      4.14 o
   9   6   7      101.59       99.16      9.12 o
  10   6   7       31.11       29.51      3.72 o
  11   6   7       61.07       57.81      6.40 o
  12   6   7        1.04        0.64      2.52 o
  -6   7   7       13.34       14.93      6.51 o
  -5   7   7        7.96       12.21      3.23 o
  -4   7   7      265.43      270.17     33.55 o
  -3   7   7        0.84        0.00      2.09 o
  -2   7   7      236.15      236.22      9.56 o
  -1   7   7       13.33       12.95      3.20 o
   0   7   7      322.61      303.02     13.79 o
   1   7   7      242.93      243.67      8.90 o
   2   7   7      737.15      768.76     12.96 o
   3   7   7       83.00       90.67      4.47 o
   4   7   7      443.62      426.68      9.48 o
   5   7   7      150.92      132.54      8.03 o
   6   7   7        0.00        0.00      1.22 o
   7   7   7      498.64      487.04     10.89 o
   8   7   7       69.99       75.51      6.78 o
   9   7   7       56.95       56.39      4.69 o
  10   7   7       79.38       83.50      5.55 o
  11   7   7       87.64       87.89      7.81 o
  12   7   7        0.06        0.00      2.62 o
  -5   8   7       43.10       38.61      5.76 o
  -4   8   7       23.70       18.15      4.31 o
  -3   8   7       14.80        6.90      3.15 o
  -2   8   7       40.61       42.76      9.53 o
  -1   8   7       26.26       29.52      4.30 o
   0   8   7      189.71      169.34      9.57 o
   1   8   7      306.91      283.30     22.12 o
   2   8   7       12.00       18.01      3.68 o
   3   8   7        0.14        0.00      1.35 o
   4   8   7        0.05        0.00      1.47 o
   5   8   7       46.73       47.12      4.06 o
   6   8   7       13.15       10.20      2.25 o
   7   8   7        7.99        9.97      2.35 o
   8   8   7       52.72       61.74      4.72 o
   9   8   7       16.15       19.76      3.38 o
  10   8   7      101.83      100.72      7.24 o
  11   8   7       19.29       11.99      3.23 o
  -4   9   7       29.29       31.87      5.40 o
  -3   9   7       47.80       52.13      6.30 o
  -2   9   7       63.85       68.80      6.29 o
  -1   9   7        4.33        3.04      2.74 o
   0   9   7      108.18      115.99      7.21 o
   1   9   7       38.60       34.10      4.65 o
   2   9   7       63.68       75.82     10.26 o
   3   9   7       82.10       78.16      5.86 o
   4   9   7      114.20      112.33      5.48 o
   5   9   7       12.89       12.20      2.50 o
   6   9   7      163.76      153.35      6.35 o
   7   9   7       43.62       42.61      4.15 o
   8   9   7       25.07       27.74      6.22 o
   9   9   7       84.31       85.61      5.83 o
  10   9   7        0.00        0.81      2.64 o
  11   9   7       70.88       79.25      9.93 o
  -3  10   7       16.55       12.25      4.16 o
  -2  10   7       13.68       11.82      3.97 o
  -1  10   7        4.02        4.62      3.02 o
   0  10   7      142.68      153.55     11.55 o
   1  10   7        8.81        7.85      3.07 o
   2  10   7      257.66      237.41      9.76 o
   3  10   7       49.07       38.65      4.85 o
   4  10   7        7.88        9.09      2.39 o
   5  10   7      321.91      321.21      9.26 o
   6  10   7       16.97       14.85      2.75 o
   7  10   7       42.20       39.42      5.71 o
   8  10   7       41.96       53.96      4.91 o
   9  10   7        8.86        5.75      2.99 o
  10  10   7        1.43        1.57      2.48 o
  -2  11   7       22.56       27.38      5.37 o
  -1  11   7       75.68       78.23      7.17 o
   0  11   7        4.02        0.00      4.57 o
   1  11   7        7.32        5.38      4.76 o
   2  11   7       81.34       81.91      6.66 o
   3  11   7        3.43        4.09      2.62 o
   4  11   7       71.70       81.27      6.57 o
   5  11   7       43.84       44.23      4.46 o
   6  11   7        0.21        0.00      2.18 o
   7  11   7       57.95       54.51      5.09 o
   8  11   7       61.65       61.31      5.36 o
   9  11   7        0.11        3.79      3.26 o
   0  12   7       70.42       78.13     13.93 o
   1  12   7       61.12       59.37      6.47 o
   2  12   7       43.07       30.03      5.02 o
   3  12   7        1.39        7.42      3.32 o
   4  12   7       33.12       35.44      7.05 o
   5  12   7       15.71       15.59      8.02 o
   6  12   7       25.22       27.43      4.04 o
   7  12   7       67.12       62.78      5.50 o
   8  12   7        3.03        4.71      5.23 o
   3  13   7        0.55        0.83      5.61 o
   4  13   7        6.15        6.89      3.79 o
   5  13   7       37.96       46.36      6.05 o
  -2  -9   8        2.47        3.68      4.83 o
  -1  -9   8       39.27       40.62      4.61 o
   0  -9   8       48.62       43.61      4.90 o
   1  -9   8       48.72       51.62      5.09 o
   2  -9   8        1.23        1.13      2.20 o
   3  -9   8        4.66        5.20      2.88 o
  -4  -8   8       10.33        7.43      6.32 o
  -3  -8   8        9.88       15.92      4.58 o
  -2  -8   8       40.85       49.86      7.40 o
  -1  -8   8        3.96        3.21      2.44 o
   0  -8   8      107.82      117.62      6.90 o
   1  -8   8       10.69        8.53      2.65 o
   2  -8   8        2.11        4.76      2.50 o
   3  -8   8       16.47       25.04      3.94 o
   4  -8   8       20.35       15.45      3.61 o
   5  -8   8       53.27       63.27      7.64 o
  -5  -7   8       58.68       73.79      6.06 o
  -4  -7   8        2.78        3.73      2.32 o
  -3  -7   8       88.40      102.08      6.62 o
  -2  -7   8        0.34        0.00      1.89 o
  -1  -7   8      116.75      126.26     11.97 o
   0  -7   8      509.94      494.52     12.55 o
   1  -7   8       33.67       32.20      4.00 o
   2  -7   8      215.43      214.84     18.08 o
   3  -7   8       14.62       14.99      3.38 o
   4  -7   8       50.53       47.98      5.00 o
   5  -7   8        2.85        2.89      2.58 o
   6  -7   8       26.34       30.61     12.88 o
   7  -7   8       15.32       15.17      7.02 o
  -6  -6   8        2.77        5.34      2.35 o
  -5  -6   8        0.33        0.00      2.43 o
  -4  -6   8        0.37        1.54      2.08 o
  -3  -6   8        4.88        2.35      2.72 o
  -2  -6   8       92.74       97.78      6.09 o
  -1  -6   8       66.25       71.56      5.31 o
   0  -6   8        0.03        0.92      1.74 o
   1  -6   8        0.14        0.00      1.52 o
   2  -6   8      203.82      190.99      7.48 o
   3  -6   8       22.15       20.46      4.14 o
   4  -6   8        1.25        3.30      2.33 o
   5  -6   8      263.07      273.45      9.44 o
   6  -6   8       88.58       83.67      6.19 o
   7  -6   8      107.46      128.93      9.75 o
   8  -6   8        5.40        4.39      4.00 o
  -6  -5   8       45.29       43.79      5.57 o
  -5  -5   8       63.84       67.29      5.47 o
  -4  -5   8      129.49      137.94      6.95 o
  -3  -5   8       48.41       47.48      4.94 o
  -2  -5   8      468.76      447.21     11.33 o
  -1  -5   8       74.46       70.33      4.95 o
   0  -5   8       20.48       29.76      3.52 o
   1  -5   8       96.06       86.13      5.14 o
   2  -5   8       75.67       87.51      5.28 o
   3  -5   8       45.06       47.51      4.20 o
   4  -5   8        8.38       11.10      2.73 o
   5  -5   8      201.63      200.13      7.72 o
   6  -5   8       80.84       83.10      6.00 o
   7  -5   8      142.73      145.96      7.29 o
   8  -5   8       33.80       24.99      5.15 o
   9  -5   8       36.85       39.97     14.55 o
  -7  -4   8       45.53       42.79      8.82 o
  -6  -4   8        4.79        1.02      2.59 o
  -5  -4   8       36.48       34.79     12.19 o
  -4  -4   8       47.88       51.76      5.78 o
  -3  -4   8        4.54        4.84      2.26 o
  -2  -4   8      212.14      218.57      7.97 o
  -1  -4   8        0.02        2.58      1.84 o
   0  -4   8       12.72       15.07      2.59 o
   1  -4   8      219.73      210.68      7.04 o
   2  -4   8       18.01       17.92      2.75 o
   3  -4   8        0.91        2.67      1.73 o
   4  -4   8        5.94        1.90      1.82 o
   5  -4   8       68.65       74.37      4.98 o
   6  -4   8      213.06      231.25      8.58 o
   7  -4   8       61.56       55.39      5.64 o
   8  -4   8        4.14        0.22      2.51 o
   9  -4   8       70.19       70.39     10.11 o
  -7  -3   8       29.91       33.64      4.85 o
  -6  -3   8        3.93        4.35      2.92 o
  -5  -3   8        0.15        0.00      2.38 o
  -4  -3   8       20.42       16.01      7.12 o
  -3  -3   8       77.39       80.77      6.08 o
  -2  -3   8        5.07        7.73      2.11 o
  -1  -3   8      185.51      177.91      6.42 o
   0  -3   8      287.60      283.30      7.92 o
   1  -3   8      269.64      271.76      7.66 o
   2  -3   8      265.89      281.16      7.80 o
   3  -3   8      317.02      337.40      8.64 o
   4  -3   8      252.27      269.02      7.83 o
   5  -3   8        1.27        1.57      1.89 o
   6  -3   8      167.84      183.47     12.46 o
   7  -3   8       82.17       89.67      5.44 o
   8  -3   8        0.10        0.79      3.02 o
  -7  -2   8      123.55      127.63     11.81 o
  -6  -2   8        1.36        1.88      2.19 o
  -5  -2   8        0.81        0.95      1.81 o
  -4  -2   8      171.73      181.57      5.35 o
  -3  -2   8       98.31       99.91      5.36 o
  -2  -2   8      133.23      140.41      5.18 o
  -1  -2   8      293.13      296.69      7.90 o
   0  -2   8        0.47        0.00      1.18 o
   1  -2   8      168.15      154.65      5.51 o
   2  -2   8       22.35       25.88      2.84 o
   3  -2   8      157.45      150.08      9.65 o
   4  -2   8       48.79       51.80      4.53 o
   5  -2   8      103.85      108.63      5.03 o
   6  -2   8        5.13        4.26      2.39 o
   7  -2   8        7.70        5.49      2.50 o
   8  -2   8      164.70      170.92      8.24 o
   9  -2   8       20.91       23.75      6.01 o
  -7  -1   8        0.41        3.06      2.69 o
  -6  -1   8        0.44        0.00      1.87 o
  -5  -1   8       53.81       60.64      4.37 o
  -4  -1   8      725.27      742.04     11.75 o
  -3  -1   8        6.92        5.85      1.62 o
  -2  -1   8       95.27       96.69      3.70 o
  -1  -1   8      570.30      555.49      8.45 o
   0  -1   8      349.29      368.57      6.83 o
   1  -1   8      547.29      542.15      8.24 o
   2  -1   8      485.17      488.46      9.43 o
   3  -1   8      370.95      374.86      8.19 o
   4  -1   8      747.15      751.01     12.36 o
   5  -1   8       38.78       40.67      3.21 o
   6  -1   8        5.39        9.17      4.03 o
   7  -1   8       13.56       13.86      4.51 o
   8  -1   8        2.46        0.00      3.23 o
   9  -1   8       32.14       34.97      6.77 o
  10  -1   8      100.74       99.50     10.28 o
  -7   0   8        0.01        2.57      2.36 o
  -6   0   8       30.89       33.56      4.06 o
  -5   0   8      164.69      181.15      6.70 o
  -4   0   8       32.59       35.26      5.23 o
  -3   0   8      108.19      105.34      4.65 o
  -2   0   8       17.86       17.81      2.38 o
  -1   0   8       52.05       51.66      2.80 o
   0   0   8      116.76      102.34      3.54 o
   1   0   8     1112.94     1121.60     11.18 o
   2   0   8        6.60        4.42      2.88 o
   3   0   8        3.23        4.05      1.34 o
   4   0   8       81.44       88.48      3.62 o
   5   0   8      291.47      281.97      6.51 o
   6   0   8        0.01        0.00      2.47 o
   7   0   8       33.34       26.57      5.31 o
   8   0   8       26.97       28.62      6.04 o
   9   0   8       16.16       17.02      5.07 o
  10   0   8        0.01        2.29      4.20 o
  11   0   8        1.71        1.04      4.69 o
  -7   1   8       47.24       50.19      7.70 o
  -6   1   8      184.85      190.78      7.43 o
  -5   1   8        7.57        4.49      2.21 o
  -4   1   8       66.63       68.94      4.45 o
  -3   1   8      382.94      377.54     10.49 o
  -2   1   8       79.50       79.71      5.41 o
  -1   1   8      469.33      465.59      7.76 o
   0   1   8       14.13        9.86      1.59 o
   1   1   8       50.70       56.12      2.64 o
   2   1   8      424.95      402.56      6.57 o
   3   1   8      125.37      118.77      3.39 o
   4   1   8      214.04      226.33      5.76 o
   5   1   8      125.87      128.15      4.58 o
   6   1   8       16.40        7.24      2.21 o
   7   1   8      115.11      112.92      5.51 o
   8   1   8      427.73      455.21     11.69 o
   9   1   8      132.24      161.11     11.56 o
  10   1   8      301.88      312.14     16.60 o
  11   1   8      149.24      161.49     12.71 o
  -7   2   8        0.12        0.00      2.10 o
  -6   2   8        1.82        2.99      2.46 o
  -5   2   8        4.62        3.04      1.88 o
  -4   2   8        0.66        2.85      1.95 o
  -3   2   8      277.40      278.96      7.64 o
  -2   2   8      356.86      376.97      7.85 o
  -1   2   8      671.61      701.52     11.54 o
   0   2   8      234.43      243.35      5.30 o
   1   2   8      322.72      310.23      5.75 o
   2   2   8       15.71       14.42      2.00 o
   3   2   8        3.12        6.37      1.94 o
   4   2   8        4.58        5.16      1.61 o
   5   2   8       62.26       56.66      3.28 o
   6   2   8        4.78        3.98      1.52 o
   7   2   8       28.43       30.20      2.90 o
   8   2   8       51.25       50.16      4.89 o
   9   2   8       33.30       29.12      5.75 o
  10   2   8       10.44        7.79      5.39 o
  11   2   8       99.46      102.14     11.04 o
  12   2   8        0.17        0.00      4.72 o
  -7   3   8        0.02        4.28      2.35 o
  -6   3   8       10.84        6.78      2.75 o
  -5   3   8        1.22        2.67      2.09 o
  -4   3   8      156.00      165.91     10.69 o
  -3   3   8       99.73      101.75      4.98 o
  -2   3   8      267.96      264.62      7.24 o
  -1   3   8        1.31        0.28      1.03 o
   0   3   8        0.06        0.20      1.09 o
   1   3   8      594.28      585.51     10.16 o
   2   3   8      130.61      134.40      6.74 o
   3   3   8      431.71      415.09      8.42 o
   4   3   8     1008.67      997.60     14.30 o
   5   3   8       62.90       71.94      3.83 o
   6   3   8      502.76      509.88     12.68 o
   7   3   8      564.26      563.70     10.80 o
   8   3   8       56.88       54.42      3.83 o
   9   3   8       18.82       22.87      3.01 o
  10   3   8      127.87      154.44     11.74 o
  11   3   8       14.40       15.54      3.03 o
  12   3   8       45.76       40.42      4.57 o
  -7   4   8        2.88        4.42      4.60 o
  -6   4   8      175.34      177.41      7.46 o
  -5   4   8      166.00      178.59      7.14 o
  -4   4   8        9.01       12.75      2.73 o
  -3   4   8      475.62      484.10     10.72 o
  -2   4   8       21.61       20.06      2.62 o
  -1   4   8        3.18        3.14      1.94 o
   0   4   8        7.27        9.68      1.94 o
   1   4   8      268.20      250.74     14.23 o
   2   4   8       30.94       33.72      2.85 o
   3   4   8        7.80        4.77      2.02 o
   4   4   8       14.49       15.43      2.27 o
   5   4   8      286.35      300.27     10.52 o
   6   4   8      289.11      273.31      7.23 o
   7   4   8      131.92      143.91      5.51 o
   8   4   8      171.85      175.91      6.32 o
   9   4   8       10.11       10.60      2.48 o
  10   4   8        6.70        6.82      2.44 o
  11   4   8        5.12        6.68      2.28 o
  12   4   8       30.36       30.68      4.23 o
  -6   5   8       38.06       34.57      4.49 o
  -5   5   8        9.44        7.44      2.55 o
  -4   5   8        0.97        3.19      2.13 o
  -3   5   8       18.18       20.36      3.73 o
  -2   5   8      147.00      153.09      7.54 o
  -1   5   8       98.05      111.54      6.42 o
   0   5   8      390.26      354.11     10.56 o
   1   5   8      127.92      130.40      4.88 o
   2   5   8      265.42      261.27     12.55 o
   3   5   8        4.17        3.92      1.55 o
   4   5   8       20.24       18.89      2.80 o
   5   5   8     1040.23      991.54     15.20 o
   6   5   8      124.90      129.41      5.20 o
   7   5   8       53.19       54.66      3.93 o
   8   5   8      463.75      466.89     13.09 o
   9   5   8       45.07       47.64      6.54 o
  10   5   8      127.37      131.43      6.15 o
  11   5   8      101.14      104.25      7.79 o
  12   5   8        1.80        3.14      2.66 o
  -6   6   8       46.99       34.45      7.99 o
  -5   6   8      115.27      110.05      7.84 o
  -4   6   8       48.32       49.00      5.81 o
  -3   6   8       12.05       11.58      3.39 o
  -2   6   8        2.44        5.60      2.70 o
  -1   6   8        3.28        8.05      2.66 o
   0   6   8       52.55       59.75      5.19 o
   1   6   8      386.00      380.44     15.31 o
   2   6   8       35.61       30.38      3.94 o
   3   6   8       18.54       19.45      2.61 o
   4   6   8       64.48       61.28      3.96 o
   5   6   8        0.48        0.00      1.51 o
   6   6   8       76.06       82.75      4.65 o
   7   6   8       17.81       24.12      3.10 o
   8   6   8       37.93       35.28      3.69 o
   9   6   8        2.80        2.28      2.14 o
  10   6   8       33.68       31.43      5.24 o
  11   6   8       48.98       49.13      4.75 o
  12   6   8        0.01        0.00      2.24 o
  -5   7   8        0.61        0.00      3.42 o
  -4   7   8        1.33        0.15      2.86 o
  -3   7   8        1.03        0.00      3.82 o
  -2   7   8       15.61       10.63      3.42 o
  -1   7   8       15.40       17.65      3.80 o
   0   7   8        0.13        0.00      1.84 o
   1   7   8        6.73        7.03      3.33 o
   2   7   8        2.35        4.20      1.77 o
   3   7   8      303.68      273.57      7.67 o
   4   7   8      456.19      443.27      9.95 o
   5   7   8       66.35       68.97      4.71 o
   6   7   8        7.89        6.35      3.07 o
   7   7   8      180.31      193.53      6.91 o
   8   7   8      145.87      130.01      6.31 o
   9   7   8      132.68      144.80      6.92 o
  10   7   8        0.09        3.99      2.30 o
  11   7   8       28.36       27.71      3.80 o
  -4   8   8       42.46       48.35      6.49 o
  -3   8   8       57.92       63.01      6.66 o
  -2   8   8        4.95        0.65      2.40 o
  -1   8   8        1.10        3.03      3.16 o
   0   8   8      396.77      405.26     24.99 o
   1   8   8        1.01        0.38      2.28 o
   2   8   8       20.87       15.83      6.56 o
   3   8   8      652.53      667.45     12.86 o
   4   8   8      439.49      416.37     10.01 o
   5   8   8        0.04        0.00      1.74 o
   6   8   8      295.94      293.19      8.68 o
   7   8   8        5.92        6.24      2.26 o
   8   8   8      212.76      214.04      7.76 o
   9   8   8       62.97       58.82      6.20 o
  10   8   8        5.89        5.23      2.51 o
  11   8   8        0.66        3.34      3.14 o
  -3   9   8        1.06        1.42      3.32 o
  -2   9   8        0.90        3.49      3.33 o
  -1   9   8       23.03       16.77      4.04 o
   0   9   8       44.32       42.02      5.41 o
   1   9   8       38.92       32.91      4.67 o
   2   9   8       21.36        9.76      6.18 o
   3   9   8      247.55      238.90      9.66 o
   4   9   8      106.28      100.26      5.51 o
   5   9   8      165.63      168.36      6.84 o
   6   9   8       49.52       57.79      4.61 o
   7   9   8       28.61       32.04      3.84 o
   8   9   8       35.98       37.73      4.16 o
   9   9   8       86.42      104.49      6.41 o
  10   9   8       16.32       15.20      3.36 o
  -2  10   8       38.48       41.19      6.10 o
  -1  10   8       13.52       15.76      4.36 o
   0  10   8       24.60       22.84      4.89 o
   1  10   8       22.29       22.72      5.09 o
   2  10   8       66.74       74.76      6.52 o
   3  10   8       30.83       32.75      4.91 o
   4  10   8      110.48      109.73      7.39 o
   5  10   8      224.53      240.41      8.18 o
   6  10   8      166.21      154.95      9.31 o
   7  10   8      675.87      694.26     14.72 o
   8  10   8        0.32        2.78      2.52 o
   9  10   8       65.09       66.68      5.56 o
  10  10   8       51.85       44.17      8.54 o
  -1  11   8        0.05        0.00      3.45 o
   0  11   8        3.58        8.56      3.86 o
   1  11   8        0.00        0.00      2.89 o
   2  11   8        2.36        0.00      2.92 o
   3  11   8        8.24        6.62      8.30 o
   4  11   8      138.86      152.98     16.03 o
   5  11   8        0.81        3.57      2.81 o
   6  11   8      161.18      151.95      7.20 o
   7  11   8       23.56       19.25      3.59 o
   8  11   8       42.77       47.74      7.84 o
   9  11   8       61.98       64.69      9.34 o
   1  12   8       36.81       34.95      5.56 o
   2  12   8        4.53        2.09      3.22 o
   3  12   8       60.05       65.80      6.68 o
   4  12   8        8.58        8.02      3.57 o
   5  12   8       23.01       24.19      4.86 o
   6  12   8      133.35      154.21      7.73 o
   7  12   8        2.26        4.06      2.62 o
  -1  -8   9        1.33        2.12      2.71 o
   0  -8   9       61.96       54.84      5.26 o
   1  -8   9        1.22        0.00      3.68 o
   2  -8   9       11.48        9.22      2.60 o
   3  -8   9        5.41        9.67      2.72 o
  -3  -7   9       50.97       56.18      6.32 o
  -2  -7   9       21.37       18.90      4.28 o
  -1  -7   9       58.29       66.10      5.66 o
   0  -7   9        1.25        0.00      3.87 o
   1  -7   9      106.68      107.04      6.61 o
   2  -7   9       68.78       62.21      6.12 o
   3  -7   9       32.76       28.92      5.67 o
   4  -7   9      205.44      208.48     10.04 o
   5  -7   9       47.11       52.47      5.33 o
  -4  -6   9       66.95       64.70      5.72 o
  -3  -6   9       38.72       41.33      4.71 o
  -2  -6   9       17.61       21.68      3.52 o
  -1  -6   9        2.34        5.20      2.44 o
   0  -6   9       22.06       25.10      4.44 o
   1  -6   9       33.29       33.31      4.13 o
   2  -6   9       30.74       34.36      4.54 o
   3  -6   9      100.81      100.16      8.01 o
   4  -6   9       72.75       82.31      5.90 o
   5  -6   9       98.35       92.05      6.63 o
   6  -6   9       14.34       16.57      3.89 o
   7  -6   9       49.87       48.79      9.90 o
  -5  -5   9        8.85       13.72      2.93 o
  -4  -5   9      112.01      110.28      6.69 o
  -3  -5   9      106.30      117.03      6.66 o
  -2  -5   9       80.51       82.25      5.68 o
  -1  -5   9      301.20      276.18      9.11 o
   0  -5   9      217.59      227.32      8.15 o
   1  -5   9        2.73        4.58      2.09 o
   2  -5   9       37.78       31.08      3.81 o
   3  -5   9      230.69      246.90      8.50 o
   4  -5   9      272.23      270.51      9.66 o
   5  -5   9      128.19      129.20      6.86 o
   6  -5   9       43.27       42.26      4.85 o
   7  -5   9       81.30       95.78      8.53 o
   8  -5   9        7.60       12.26      6.08 o
  -6  -4   9       61.17       54.21     10.04 o
  -5  -4   9        7.28        3.11      3.18 o
  -4  -4   9        0.02        0.67      2.20 o
  -3  -4   9       18.53       21.37      4.05 o
  -2  -4   9       99.11       90.01      5.66 o
  -1  -4   9       38.33       45.37      6.39 o
   0  -4   9       38.21       36.90      3.92 o
   1  -4   9      100.92       96.62      5.45 o
   2  -4   9       15.61       18.93      3.04 o
   3  -4   9       93.66      102.09      5.61 o
   4  -4   9       31.98       30.81      3.65 o
   5  -4   9       22.62       19.73      3.35 o
   6  -4   9       44.67       45.20      4.68 o
   7  -4   9        3.77        0.00      6.08 o
   8  -4   9        0.54        4.99      3.29 o
  -6  -3   9       58.53       64.84     10.07 o
  -5  -3   9       37.77       34.30      7.90 o
  -4  -3   9       61.59       60.33      6.01 o
  -3  -3   9      102.94      105.24      5.96 o
  -2  -3   9       70.06       76.84      5.19 o
  -1  -3   9      136.58      148.08      6.21 o
   0  -3   9       16.65       15.83      3.54 o
   1  -3   9      134.31      135.14      5.73 o
   2  -3   9       55.21       54.30      4.16 o
   3  -3   9        0.05        2.22      1.83 o
   4  -3   9      125.10      123.61      5.68 o
   5  -3   9       91.97       99.83      5.55 o
   6  -3   9        0.15        0.00      1.95 o
   7  -3   9      104.58      117.49     10.84 o
   8  -3   9      371.31      364.48     18.13 o
   9  -3   9       11.97       14.97      5.97 o
  -6  -2   9       42.51       32.20      4.92 o
  -5  -2   9       85.09       81.23     10.38 o
  -4  -2   9       11.09        9.86      3.01 o
  -3  -2   9       71.91       66.32      5.74 o
  -2  -2   9      193.31      199.13      7.05 o
  -1  -2   9      123.36      129.67      5.57 o
   0  -2   9      196.77      199.27      7.56 o
   1  -2   9      271.15      289.27      8.01 o
   2  -2   9       43.46       46.15      3.68 o
   3  -2   9        0.01        1.42      1.61 o
   4  -2   9      395.18      408.78      9.61 o
   5  -2   9        1.34        3.38      2.40 o
   6  -2   9       65.90       60.88      8.13 o
   7  -2   9       22.37       29.45      6.42 o
   8  -2   9        1.82        1.81      3.85 o
   9  -2   9        0.27        0.00      3.61 o
  -6  -1   9        9.87        6.06      2.77 o
  -5  -1   9       15.64       11.84      2.79 o
  -4  -1   9        0.05        0.56      2.42 o
  -3  -1   9      143.66      139.36      5.12 o
  -2  -1   9       16.12       16.97      2.76 o
  -1  -1   9      465.86      460.88     10.18 o
   0  -1   9      413.41      405.67     16.28 o
   1  -1   9      595.39      578.68     11.10 o
   2  -1   9      670.80      655.62     22.16 o
   3  -1   9      123.91      142.06      7.83 o
   4  -1   9       62.81       58.00      7.54 o
   5  -1   9      621.04      644.70     22.19 o
   6  -1   9      181.01      157.35     11.01 o
   7  -1   9       77.74       86.16      9.27 o
   8  -1   9       95.64       94.84      9.86 o
   9  -1   9      165.89      169.02     12.61 o
  10  -1   9      144.49      156.42     12.47 o
  -6   0   9        8.83        9.08      2.92 o
  -5   0   9      114.71      102.61      7.70 o
  -4   0   9       53.99       60.04      4.43 o
  -3   0   9       83.31       83.47      3.98 o
  -2   0   9      309.93      298.38      6.81 o
  -1   0   9       19.16       19.01      2.13 o
   0   0   9      155.07      158.26      4.23 o
   1   0   9       94.22       93.19      4.29 o
   2   0   9      247.82      254.18     14.03 o
   3   0   9      121.07      132.14      9.59 o
   4   0   9      180.75      177.53     10.90 o
   5   0   9        8.15        8.61      3.89 o
   6   0   9       26.10       28.79      5.76 o
   7   0   9       11.91        5.04      3.92 o
   8   0   9       58.37       47.40      7.47 o
   9   0   9       33.95       25.59      6.25 o
  10   0   9        1.00        0.00      3.85 o
  11   0   9        0.94        0.00      4.58 o
  -6   1   9        1.79        2.71      2.42 o
  -5   1   9       11.95       10.59      2.61 o
  -4   1   9       15.21       14.63      2.81 o
  -3   1   9        7.49        3.72      1.85 o
  -2   1   9      106.05      103.26      4.79 o
  -1   1   9      387.07      397.46      7.49 o
   0   1   9      502.22      527.23      8.52 o
   1   1   9      940.96      954.45     13.79 o
   2   1   9      192.63      184.76      7.70 o
   3   1   9        6.91        5.56      1.84 o
   4   1   9      166.82      174.88      5.21 o
   5   1   9        0.09        0.00      1.58 o
   6   1   9      161.98      172.81     11.43 o
   7   1   9      170.42      151.35     11.08 o
   8   1   9      256.94      241.15     14.07 o
   9   1   9       12.41       13.41      5.38 o
  10   1   9      203.79      160.20     12.85 o
  11   1   9       16.84       31.60      7.64 o
  -6   2   9        5.83        3.88      2.65 o
  -5   2   9       92.69      102.19      5.99 o
  -4   2   9      115.66      117.72      9.38 o
  -3   2   9        3.76        5.53      2.10 o
  -2   2   9       95.61      105.94      4.97 o
  -1   2   9      392.18      383.79     10.62 o
   0   2   9        0.53        1.44      1.50 o
   1   2   9      605.57      588.01     10.48 o
   2   2   9      112.86      129.77      4.73 o
   3   2   9      172.03      150.17      5.06 o
   4   2   9      113.07      116.98      5.26 o
   5   2   9        3.67        4.48      1.54 o
   6   2   9        4.58        2.77      1.58 o
   7   2   9      169.86      158.73      8.49 o
   8   2   9        0.70        3.02      2.24 o
   9   2   9        8.54        8.39      2.80 o
  10   2   9       85.11       91.06     10.42 o
  11   2   9        0.00        0.00      4.20 o
  -6   3   9        0.00        0.00      2.30 o
  -5   3   9      134.84      128.27      6.68 o
  -4   3   9       27.19       28.63      4.65 o
  -3   3   9       11.62        7.28      2.89 o
  -2   3   9        8.80        8.90      2.75 o
  -1   3   9        5.33        4.56      2.25 o
   0   3   9        3.68        1.18      1.34 o
   1   3   9      414.19      412.70      8.77 o
   2   3   9      101.44       98.12      4.34 o
   3   3   9      379.51      408.84      9.36 o
   4   3   9      151.35      137.47      5.06 o
   5   3   9       54.76       52.66      3.91 o
   6   3   9      388.22      390.73      8.73 o
   7   3   9       54.91       53.82      3.80 o
   8   3   9      141.92      135.18      5.53 o
   9   3   9      146.34      155.14      6.05 o
  10   3   9       54.60       51.97      4.31 o
  11   3   9       62.81       55.03      5.84 o
  12   3   9      111.00      148.08     13.37 o
  -6   4   9       58.25       57.06      8.89 o
  -5   4   9       34.91       27.39      4.64 o
  -4   4   9      170.44      157.42      8.33 o
  -3   4   9      140.99      131.70      7.40 o
  -2   4   9      143.10      143.32      7.32 o
  -1   4   9      637.32      613.35     29.55 o
   0   4   9      259.01      262.47      7.25 o
   1   4   9       51.67       45.35      3.43 o
   2   4   9      282.58      297.38     18.00 o
   3   4   9      412.40      403.43      8.90 o
   4   4   9        7.91        8.21      1.96 o
   5   4   9       24.50       23.26      2.80 o
   6   4   9      219.60      208.62      6.53 o
   7   4   9       80.41       75.75      4.46 o
   8   4   9        1.09        0.00      2.07 o
   9   4   9       89.96       87.12      5.12 o
  10   4   9       70.72       59.89      4.65 o
  11   4   9        8.08        4.70      3.36 o
  12   4   9        3.43        7.14      3.92 o
  -5   5   9       22.21       30.95      5.70 o
  -4   5   9       39.71       31.97      5.03 o
  -3   5   9       25.09       19.98      5.89 o
  -2   5   9        7.26        5.52      2.86 o
  -1   5   9      116.71      120.57      7.13 o
   0   5   9       96.20       87.94      6.00 o
   1   5   9      118.32      119.67      7.62 o
   2   5   9      184.20      165.75      5.94 o
   3   5   9        0.02        2.08      1.61 o
   4   5   9       13.57       13.25      2.37 o
   5   5   9      192.52      208.52      6.72 o
   6   5   9       35.52       39.72      4.57 o
   7   5   9       37.05       43.17      3.78 o
   8   5   9       29.61       22.93      3.19 o
   9   5   9        1.16        4.12      2.25 o
  10   5   9      125.18      120.99      6.17 o
  11   5   9        0.09        0.00      2.26 o
  -5   6   9        0.07        0.00      3.68 o
  -4   6   9        3.25        6.51      3.10 o
  -3   6   9       63.50       52.71      7.26 o
  -2   6   9       42.60       37.01      5.08 o
  -1   6   9      107.18      102.08      6.98 o
   0   6   9      241.73      254.05     12.02 o
   1   6   9      289.02      304.13     10.37 o
   2   6   9       10.75        9.44      2.18 o
   3   6   9      101.31      101.81      4.95 o
   4   6   9        1.47        2.06      1.69 o
   5   6   9       26.09       24.45      3.16 o
   6   6   9       68.80       65.46      4.43 o
   7   6   9      112.76      113.82      5.57 o
   8   6   9       10.76       12.68      3.16 o
   9   6   9        8.00        8.15      3.14 o
  10   6   9       92.75       91.44      7.27 o
  11   6   9       71.21       65.84      5.29 o
  -4   7   9        1.05        0.00      3.11 o
  -3   7   9        7.70       12.18      3.98 o
  -2   7   9       14.71        9.47      5.19 o
  -1   7   9        0.95        0.00      2.29 o
   0   7   9       28.25       29.95      4.76 o
   1   7   9        9.14        6.70      3.72 o
   2   7   9        3.70        0.00      2.23 o
   3   7   9       40.08       31.55      3.52 o
   4   7   9       34.32       38.16      3.76 o
   5   7   9        9.45        8.42      2.40 o
   6   7   9      226.22      221.92      8.03 o
   7   7   9        3.23        0.86      1.78 o
   8   7   9       69.52       68.10      4.95 o
   9   7   9      368.97      386.54     12.91 o
  10   7   9        1.68        1.46      2.37 o
  11   7   9        2.79        1.22      2.19 o
  -3   8   9        6.90        7.48      4.01 o
  -2   8   9       44.11       36.04      6.08 o
  -1   8   9      143.16      151.25     14.90 o
   0   8   9      141.48      156.15      9.24 o
   1   8   9       10.14       10.97      3.55 o
   2   8   9      522.09      541.18     20.23 o
   3   8   9        0.77        0.00      4.84 o
   4   8   9       28.05       24.05      3.36 o
   5   8   9      566.94      541.78     12.13 o
   6   8   9        9.20        8.78      2.62 o
   7   8   9       18.65       23.10      4.08 o
   8   8   9       63.43       61.12      4.92 o
   9   8   9       55.91       60.38      5.12 o
  10   8   9       12.46       10.27      3.14 o
  11   8   9       50.31       46.85      7.88 o
  -2   9   9       36.62       38.88      5.95 o
  -1   9   9       11.27        8.68      3.30 o
   0   9   9       45.30       44.64      5.85 o
   1   9   9       65.82       75.96      6.80 o
   2   9   9       43.02       40.35      5.23 o
   3   9   9      164.66      145.15      7.92 o
   4   9   9        7.64        5.91      2.70 o
   5   9   9      222.73      235.27      8.23 o
   6   9   9       74.29       64.55      5.13 o
   7   9   9      272.12      273.47      9.02 o
   8   9   9      143.49      147.23      7.02 o
   9   9   9       65.79       71.82      7.29 o
  10   9   9       26.02       23.09      3.83 o
  -1  10   9        0.07        4.32      3.56 o
   0  10   9       61.39       64.70      7.06 o
   1  10   9       73.18       71.92      7.07 o
   2  10   9       23.47       21.69      8.27 o
   3  10   9      190.38      186.19      9.38 o
   4  10   9       20.95       23.03      5.59 o
   5  10   9       11.72       10.05      2.91 o
   6  10   9       75.38       62.78      5.22 o
   7  10   9        2.86        4.80      2.50 o
   8  10   9        1.86        0.00      2.38 o
   9  10   9       20.07       20.96      3.81 o
   0  11   9        7.13       11.63      6.04 o
   1  11   9       52.45       51.69      7.15 o
   2  11   9        9.54       12.61      3.96 o
   3  11   9       10.48        8.35      3.69 o
   4  11   9        9.22        8.16      3.57 o
   5  11   9        3.42        4.81      3.48 o
   6  11   9        1.21        1.24      2.23 o
   7  11   9       10.74        6.82      2.92 o
   8  11   9       30.35       28.63      5.22 o
   3  12   9       54.45       53.76      9.38 o
   4  12   9       25.60       24.24      7.12 o
   5  12   9       23.84       34.03      7.61 o
   6  12   9        0.23        0.00      4.17 o
  -1  -7  10        2.49        8.98      3.30 o
   0  -7  10        0.94        0.00      7.03 o
   1  -7  10      121.83      146.47      7.56 o
   2  -7  10       43.70       36.27      4.60 o
   3  -7  10        0.28        0.00      2.11 o
  -3  -6  10       48.34       69.57     12.38 o
  -2  -6  10       43.01       43.42      4.83 o
  -1  -6  10        7.18        6.05      2.63 o
   0  -6  10       15.04       16.17      4.26 o
   1  -6  10        1.41        0.00      2.19 o
   2  -6  10        1.83        0.80      2.48 o
   3  -6  10        6.01        4.26      2.68 o
   4  -6  10        7.22        8.07      3.12 o
   5  -6  10        7.84       10.05      3.23 o
   6  -6  10       69.46       66.68     10.41 o
  -4  -5  10       16.78       10.59      7.47 o
  -3  -5  10        0.03        0.00      2.12 o
  -2  -5  10       16.77       17.64      3.37 o
  -1  -5  10       40.73       22.46      3.80 o
   0  -5  10       76.19       71.38      5.51 o
   1  -5  10        0.32        1.14      2.13 o
   2  -5  10      101.80      127.83      6.81 o
   3  -5  10       45.85       43.78      4.66 o
   4  -5  10        6.02        7.13      2.60 o
   5  -5  10      193.58      203.97      8.47 o
   6  -5  10       58.98       68.04      7.17 o
   7  -5  10        7.52        6.30      3.78 o
  -4  -4  10      119.35      121.70      7.08 o
  -3  -4  10        6.26        1.57      2.24 o
  -2  -4  10       16.60       14.16      3.18 o
  -1  -4  10       36.91       34.23      4.11 o
   0  -4  10      108.15      108.22      7.77 o
   1  -4  10       18.61       26.21      3.70 o
   2  -4  10      295.18      280.86      8.99 o
   3  -4  10        0.05        2.16      2.13 o
   4  -4  10      102.01      103.26      6.46 o
   5  -4  10       84.56       79.91     10.90 o
   6  -4  10        0.00        3.85      4.17 o
   7  -4  10       12.39       12.81      5.83 o
   8  -4  10       45.75       30.77      7.43 o
  -5  -3  10        0.04        2.57      4.24 o
  -4  -3  10        5.15        2.47      2.95 o
  -3  -3  10        2.81        2.41      3.30 o
  -2  -3  10      113.21      111.57      6.23 o
  -1  -3  10      172.69      166.73      6.98 o
   0  -3  10        6.31        3.15      2.08 o
   1  -3  10      221.84      226.92      7.82 o
   2  -3  10       45.29       36.47      3.85 o
   3  -3  10        6.11        5.81      2.35 o
   4  -3  10      190.41      207.99     13.34 o
   5  -3  10      135.26      146.55     11.84 o
   6  -3  10        6.81        8.51      4.69 o
   7  -3  10       60.88       64.56      9.20 o
   8  -3  10        0.01        0.80      4.48 o
   9  -3  10       78.06      110.89     11.81 o
  -5  -2  10       43.74       56.47      9.83 o
  -4  -2  10        5.44        1.15      4.41 o
  -3  -2  10        9.38       11.75      3.50 o
  -2  -2  10        0.83        0.02      1.98 o
  -1  -2  10       26.87       25.91      3.38 o
   0  -2  10       32.23       40.27      3.89 o
   1  -2  10       15.86       17.88      2.80 o
   2  -2  10        7.16        7.78      3.54 o
   3  -2  10        4.38        0.38      3.16 o
   4  -2  10        0.05        0.87      3.16 o
   5  -2  10       28.85       18.65      5.49 o
   6  -2  10      200.52      187.46     12.75 o
   7  -2  10        0.47        0.00      3.13 o
   8  -2  10       93.02       94.43     10.45 o
   9  -2  10      173.75      171.73     13.37 o
  -5  -1  10       27.11       18.65      4.06 o
  -4  -1  10       13.84        9.62      5.00 o
  -3  -1  10       37.98       36.18      6.79 o
  -2  -1  10        0.48        1.54      2.33 o
  -1  -1  10        1.21        2.07      1.85 o
   0  -1  10       62.94       48.59      7.26 o
   1  -1  10        1.84        3.51      3.54 o
   2  -1  10       44.81       44.63      6.81 o
   3  -1  10       30.78       25.53      5.73 o
   4  -1  10      174.65      196.67     12.64 o
   5  -1  10      113.65      111.30     10.18 o
   6  -1  10      109.59      142.28     11.25 o
   7  -1  10      215.13      207.09     13.82 o
   8  -1  10        4.47        7.71      4.72 o
   9  -1  10        9.36       18.82      6.53 o
  10  -1  10        5.80        7.85      5.42 o
  -5   0  10       50.16       59.46      5.04 o
  -4   0  10       40.87       34.89      3.91 o
  -3   0  10        0.77        0.22      1.99 o
  -2   0  10       10.59       10.10      3.25 o
  -1   0  10      183.69      195.04     11.74 o
   0   0  10       95.22       77.83      8.02 o
   1   0  10       92.01       82.27      8.27 o
   2   0  10     1156.10     1146.39     31.33 o
   3   0  10       68.86       73.62      8.33 o
   4   0  10        1.00        0.94      3.20 o
   5   0  10      539.08      559.89     21.60 o
   6   0  10        5.05        0.76      3.09 o
   7   0  10      498.06      490.54     20.91 o
   8   0  10      122.78      119.33     11.43 o
   9   0  10        3.43        3.51      3.75 o
  10   0  10        1.23        0.00      4.48 o
  -5   1  10       40.87       38.68      5.21 o
  -4   1  10        6.15        6.72      2.85 o
  -3   1  10        0.19        0.18      2.26 o
  -2   1  10      120.00      111.38      6.12 o
  -1   1  10       63.74       57.50      3.91 o
   0   1  10        3.96        8.67      2.03 o
   1   1  10       72.37       76.56      4.03 o
   2   1  10       25.51       24.59      3.41 o
   3   1  10       52.30       51.22      6.98 o
   4   1  10       12.90       22.82      5.56 o
   5   1  10      160.67      162.70     11.18 o
   6   1  10       44.74       38.10      6.74 o
   7   1  10       10.01       10.90      4.72 o
   8   1  10      184.24      167.15     12.47 o
   9   1  10        4.09        0.00      3.47 o
  10   1  10       23.97       19.20      6.67 o
  11   1  10       44.62       45.18      9.03 o
  -5   2  10       28.85       27.99      4.70 o
  -4   2  10        0.14        1.85      2.66 o
  -3   2  10      116.21      125.58     21.08 o
  -2   2  10       97.63      102.82      6.72 o
  -1   2  10        1.42        1.74      1.81 o
   0   2  10      103.68      106.92      4.81 o
   1   2  10      622.38      567.98     10.76 o
   2   2  10       20.02       20.14      2.72 o
   3   2  10      408.12      398.77     15.75 o
   4   2  10      358.19      368.56      8.37 o
   5   2  10      131.84      131.03      5.08 o
   6   2  10      265.48      287.64     13.41 o
   7   2  10        3.23        7.02      3.92 o
   8   2  10      321.37      340.72     17.61 o
   9   2  10        7.39        5.66      4.62 o
  10   2  10       44.17       57.34      9.45 o
  11   2  10       10.20        9.24      5.17 o
  -5   3  10        0.76        3.65      2.78 o
  -4   3  10        4.53        4.28      2.94 o
  -3   3  10        0.20        1.71      2.45 o
  -2   3  10       50.31       45.62      4.94 o
  -1   3  10       22.89       23.11      3.83 o
   0   3  10      227.02      228.07      7.01 o
   1   3  10      274.48      274.39      7.42 o
   2   3  10        5.94        6.53      2.04 o
   3   3  10      126.91      130.35      5.21 o
   4   3  10      314.55      307.77      7.86 o
   5   3  10        9.85       10.25      2.28 o
   6   3  10       26.67       20.10      2.72 o
   7   3  10        2.70        3.00      1.76 o
   8   3  10        9.14        7.77      2.90 o
   9   3  10       12.06       14.86      3.50 o
  10   3  10       13.81       16.36      6.11 o
  11   3  10        2.65        0.00      3.47 o
  -5   4  10        1.18        4.48      7.22 o
  -4   4  10       59.69       65.84      6.48 o
  -3   4  10       19.88       19.58      3.97 o
  -2   4  10        5.35        6.02      5.97 o
  -1   4  10        1.90        2.88      2.48 o
   0   4  10       43.85       38.15      8.44 o
   1   4  10       11.29       15.44      2.47 o
   2   4  10       12.73       11.81      2.50 o
   3   4  10       66.21       64.67      4.13 o
   4   4  10      345.54      352.06      8.66 o
   5   4  10      231.01      227.23      7.02 o
   6   4  10      143.18      145.45      5.77 o
   7   4  10       35.94       34.45      3.45 o
   8   4  10      178.71      182.06      8.02 o
   9   4  10       71.33       59.77      4.63 o
  10   4  10      180.57      214.95      8.96 o
  11   4  10       56.93       72.62      6.55 o
  -4   5  10        4.33        8.92      7.76 o
  -3   5  10        1.58        2.03      4.51 o
  -2   5  10       56.32       57.63      6.00 o
  -1   5  10       47.50       40.06     11.74 o
   0   5  10       85.43       76.01      5.99 o
   1   5  10      112.02      109.72      6.70 o
   2   5  10       79.56       81.67      4.74 o
   3   5  10        0.19        1.10      1.67 o
   4   5  10       56.00       46.56      4.57 o
   5   5  10       39.81       31.25      3.39 o
   6   5  10        5.99        6.88      2.26 o
   7   5  10      107.06      109.92      5.49 o
   8   5  10        6.72        5.96      3.12 o
   9   5  10        2.42        2.17      2.32 o
  10   5  10        0.81        0.00      2.24 o
  11   5  10       51.88       37.43      4.27 o
  -4   6  10        0.79        2.64      3.85 o
  -3   6  10      102.68      113.41      8.11 o
  -2   6  10       91.55       91.81      7.21 o
  -1   6  10        1.79        3.03      2.76 o
   0   6  10        6.99       12.80      3.29 o
   1   6  10      185.90      181.65      8.29 o
   2   6  10        1.33        0.00      1.72 o
   3   6  10      199.53      199.63      6.96 o
   4   6  10      163.17      169.09      6.46 o
   5   6  10       30.85       30.39      3.64 o
   6   6  10       89.04      105.31      9.83 o
   7   6  10       81.94       80.06      5.06 o
   8   6  10      113.56      112.79     11.79 o
   9   6  10       94.47       94.45      5.85 o
  10   6  10       21.68       21.13      3.67 o
  11   6  10       79.46       87.95      6.02 o
  -3   7  10       30.23       31.22      5.10 o
  -2   7  10        2.46        2.82      3.07 o
  -1   7  10      168.70      183.83      9.30 o
   0   7  10        0.07        0.00      2.36 o
   1   7  10        0.21        0.00      2.24 o
   2   7  10        0.72        0.87      2.45 o
   3   7  10       15.82       12.40      2.60 o
   4   7  10        4.70        1.06      2.39 o
   5   7  10       47.74       44.61      4.21 o
   6   7  10       12.78       10.54      2.71 o
   7   7  10       28.93       28.17      3.63 o
   8   7  10      106.92      102.64      5.96 o
   9   7  10       49.93       44.52      4.56 o
  10   7  10       10.88       11.20      3.08 o
  11   7  10       68.73       74.18     10.82 o
  -2   8  10        2.35        3.58      3.12 o
  -1   8  10       13.58       12.17      3.80 o
   0   8  10       36.97       39.05      5.41 o
   1   8  10        1.18        0.00      2.60 o
   2   8  10      115.85      122.66     18.61 o
   3   8  10       29.67       39.16      7.97 o
   4   8  10       63.78       68.87      6.91 o
   5   8  10        1.80        0.16      2.10 o
   6   8  10        0.03        0.20      2.65 o
   7   8  10      112.86      121.81      6.43 o
   8   8  10        3.69        2.48      2.39 o
   9   8  10        0.04        0.92      2.26 o
  10   8  10       24.70       21.71      3.94 o
  -1   9  10       16.14       17.46      5.70 o
   0   9  10        8.63       14.83      4.36 o
   1   9  10       49.64       61.43      6.63 o
   2   9  10        4.90        5.26      3.01 o
   3   9  10      146.21      144.12      8.93 o
   4   9  10        3.45        2.52      2.98 o
   5   9  10        6.95        3.88      2.51 o
   6   9  10      217.71      213.68      8.21 o
   7   9  10        1.14        0.98      2.11 o
   8   9  10      145.18      151.79      7.43 o
   9   9  10       33.27       36.72      4.56 o
   0  10  10      180.17      166.63     14.27 o
   1  10  10        7.62        8.04      3.92 o
   2  10  10        0.39        2.09      5.63 o
   3  10  10        3.06        3.27      3.11 o
   4  10  10        8.69        7.11      3.53 o
   5  10  10        0.62        3.51      3.14 o
   6  10  10        0.03        1.57      2.62 o
   7  10  10       85.89       80.56      8.62 o
   8  10  10        0.48        2.23      3.19 o
   2  11  10       62.39       58.55      9.59 o
   3  11  10        0.39        3.89      3.22 o
   4  11  10        2.03        1.16      3.04 o
   5  11  10       76.93       77.96     17.40 o
   6  11  10        3.83        0.00      4.38 o
   7  11  10        1.28        5.72      3.83 o
   1  -6  11       11.73        9.25      3.87 o
   2  -6  11       83.23       94.05     10.45 o
   3  -6  11        4.57        7.38      6.55 o
  -1  -5  11        3.18        0.95      2.50 o
   0  -5  11        2.24        0.76      2.35 o
   1  -5  11        3.27        4.51      2.73 o
   2  -5  11      125.89      124.58      7.02 o
   3  -5  11       18.48        7.06      2.95 o
   4  -5  11       28.96       36.15      6.91 o
   5  -5  11       12.01        9.59      4.72 o
  -3  -4  11       38.03       45.49      5.06 o
  -2  -4  11       38.44       40.05      4.71 o
  -1  -4  11        0.94        1.94      2.45 o
   0  -4  11       76.60       78.47      5.72 o
   1  -4  11       30.58       34.71      5.44 o
   2  -4  11        7.66       12.95      5.11 o
   3  -4  11      246.26      250.77     15.25 o
   4  -4  11       45.41       50.56      8.54 o
   5  -4  11        3.93        5.31      4.58 o
   6  -4  11       25.26       44.07      8.30 o
   7  -4  11       49.54       43.58      8.16 o
  -3  -3  11       33.09       27.71      4.07 o
  -2  -3  11        2.75        2.63      2.55 o
  -1  -3  11       12.83       11.57      3.84 o
   0  -3  11        7.83        5.90      4.10 o
   1  -3  11        8.75       10.24      4.65 o
   2  -3  11       43.13       40.70      7.50 o
   3  -3  11        7.98       15.25      5.38 o
   4  -3  11        2.82        2.95      3.89 o
   5  -3  11       14.25       18.72      6.36 o
   6  -3  11      101.20       98.21     10.94 o
   7  -3  11        0.96        0.00      4.31 o
   8  -3  11        7.55        8.02      5.00 o
  -4  -2  11      127.96      132.59     13.51 o
  -3  -2  11      124.61      117.90      8.00 o
  -2  -2  11       43.10       36.57      5.21 o
  -1  -2  11      208.08      209.24     13.27 o
   0  -2  11      175.74      180.83     12.68 o
   1  -2  11        9.97       11.91      4.58 o
   2  -2  11       43.89       40.49      7.22 o
   3  -2  11       33.13       41.67      7.54 o
   4  -2  11        0.35        0.00      3.37 o
   5  -2  11       16.68       16.60      5.63 o
   6  -2  11      102.57       86.06     10.38 o
   7  -2  11        1.31        0.97      4.24 o
   8  -2  11        2.90        0.76      4.45 o
   9  -2  11       13.92       17.78      5.38 o
  -2  -1  11        0.12        0.00      3.51 o
  -1  -1  11       37.34       48.03      7.43 o
   0  -1  11       23.12       16.88      5.24 o
   1  -1  11       18.33       16.67      5.35 o
   2  -1  11        2.65        5.97      3.82 o
   3  -1  11      151.24      163.33     11.91 o
   4  -1  11       15.72       10.66      4.76 o
   5  -1  11       50.07       52.51      8.44 o
   6  -1  11       95.73      113.81     11.32 o
   7  -1  11       61.66       64.94      9.62 o
   8  -1  11       26.62       27.71      7.47 o
   9  -1  11       24.42       14.76      6.18 o
  -1   0  11      115.01      129.12     10.28 o
   0   0  11       80.20       96.68      9.45 o
   1   0  11       51.79       55.95      7.88 o
   2   0  11       37.24       46.47      7.36 o
   3   0  11      398.26      390.28     18.20 o
   4   0  11      442.60      456.68     19.80 o
   5   0  11       57.16       72.48      9.27 o
   6   0  11       96.71       99.95     10.66 o
   7   0  11      168.52      165.90     12.88 o
   8   0  11        1.58        3.61      4.48 o
   9   0  11       42.04       42.89      8.51 o
  10   0  11       68.32       56.12      8.99 o
  -4   1  11        0.54        1.89      3.04 o
  -3   1  11        1.57        1.99      2.67 o
  -2   1  11        1.85        0.00      5.26 o
  -1   1  11       38.71       31.71      6.32 o
   0   1  11      192.07      179.96     11.81 o
   1   1  11      347.01      319.54     16.08 o
   2   1  11       11.84        7.68      3.96 o
   3   1  11        6.01       13.44      4.41 o
   4   1  11       98.95      104.64     10.28 o
   5   1  11        0.78        0.00      3.75 o
   6   1  11       78.46       59.39      8.51 o
   7   1  11       64.36       48.97      8.47 o
   8   1  11       94.80      124.33     12.33 o
   9   1  11        0.06        0.69      4.34 o
  10   1  11        5.53        7.50      4.34 o
  -4   2  11       18.42       19.43      4.48 o
  -3   2  11       10.38        6.24      4.15 o
  -2   2  11       19.21       18.30      4.81 o
  -1   2  11       56.09       47.72      4.94 o
   0   2  11        1.85        1.68      1.85 o
   1   2  11        1.40        3.45      2.02 o
   2   2  11      149.99      150.58      5.80 o
   3   2  11       62.61       65.05      8.02 o
   4   2  11       94.44       86.06      9.13 o
   5   2  11       51.11       61.96      8.40 o
   6   2  11        0.04        0.00      3.26 o
   7   2  11      126.25      140.20     12.36 o
   8   2  11       41.58       37.54      7.92 o
   9   2  11        9.44        9.27      5.63 o
  10   2  11       89.22       96.27     11.39 o
  -4   3  11       56.77       50.88      6.72 o
  -3   3  11        0.17        0.00      3.58 o
  -2   3  11       50.76       60.36      5.83 o
  -1   3  11      111.21      108.84      6.94 o
   0   3  11       25.48       25.57      4.07 o
   1   3  11       27.44       26.80      3.52 o
   2   3  11       92.69       97.09      5.04 o
   3   3  11       33.30       42.38      3.65 o
   4   3  11       87.63       83.34      4.62 o
   5   3  11       51.23       58.44      5.35 o
   6   3  11        5.48        7.46      2.14 o
   7   3  11       54.35       77.62      9.72 o
   8   3  11       30.06       28.79      6.74 o
   9   3  11        6.60       12.75      5.66 o
  10   3  11       14.28       17.57      5.73 o
  -3   4  11       12.52        6.52      3.18 o
  -2   4  11        7.34        9.68      3.48 o
  -1   4  11       51.66       47.82      5.38 o
   0   4  11        4.19        2.70      2.47 o
   1   4  11      336.83      345.70      9.04 o
   2   4  11      210.91      197.85      7.70 o
   3   4  11        9.43       14.90      3.77 o
   4   4  11        0.35        0.80      1.79 o
   5   4  11        3.99        6.93      2.32 o
   6   4  11       64.00       71.43      4.61 o
   7   4  11        2.77        2.91      1.98 o
   8   4  11        3.13        1.10      2.10 o
   9   4  11       22.63       30.40      4.70 o
  10   4  11      140.80      168.40      8.63 o
  -3   5  11      106.24      115.22      8.22 o
  -2   5  11        0.14        0.00      2.55 o
  -1   5  11        5.15        3.22      3.72 o
   0   5  11       15.52       17.46      3.83 o
   1   5  11       11.52       14.99      3.44 o
   2   5  11      114.74      106.67      5.53 o
   3   5  11      212.23      216.79      7.27 o
   4   5  11        0.14        0.00      1.81 o
   5   5  11       85.02       95.20      5.35 o
   6   5  11      297.78      280.28      8.47 o
   7   5  11        0.01        0.00      1.84 o
   8   5  11        0.09        0.00      1.96 o
   9   5  11       19.07       10.16      7.15 o
  10   5  11       43.48       46.24      5.69 o
  -3   6  11        3.47        4.83      4.72 o
  -2   6  11        7.77        5.18      3.11 o
  -1   6  11        0.66        1.07      2.71 o
   0   6  11       32.17       21.00      7.88 o
   1   6  11       43.45       41.01      5.22 o
   2   6  11      112.25       87.73      6.64 o
   3   6  11       89.52       89.69      5.87 o
   4   6  11       30.07       27.42      6.50 o
   5   6  11      309.36      308.23      9.12 o
   6   6  11       72.69       86.25      5.39 o
   7   6  11       16.53       19.27      3.19 o
   8   6  11      180.68      185.84      9.45 o
   9   6  11       33.98       37.59      4.23 o
  10   6  11       10.66        9.21      4.73 o
  -2   7  11       21.70       33.25      5.21 o
  -1   7  11      114.70      130.44      8.48 o
   0   7  11        0.02        3.28      2.80 o
   1   7  11       12.09        4.81      3.23 o
   2   7  11        3.22        1.80      2.49 o
   3   7  11       21.17       16.92      3.77 o
   4   7  11        1.68        1.45      2.14 o
   5   7  11       37.05       38.06      4.16 o
   6   7  11       14.21        8.33      2.63 o
   7   7  11        0.71        1.34      2.17 o
   8   7  11        1.61        0.35      2.12 o
   9   7  11       14.53       14.33      3.20 o
  10   7  11       10.12        2.77      3.13 o
  -1   8  11       33.30       34.04      6.46 o
   0   8  11        1.47        6.53      2.84 o
   1   8  11        3.98        2.42      3.12 o
   2   8  11       24.76       24.70      4.67 o
   3   8  11        0.60        2.12      2.58 o
   4   8  11      119.70      115.26      9.76 o
   5   8  11        1.58        0.23      2.24 o
   6   8  11        2.05        5.06      2.50 o
   7   8  11        0.05        2.19      2.28 o
   8   8  11       27.78       20.73      3.59 o
   9   8  11        3.73        2.33      2.32 o
   0   9  11       15.59        3.37      4.24 o
   1   9  11        7.84       12.12      3.79 o
   2   9  11        2.99        4.04      2.74 o
   3   9  11       61.33       66.99      6.74 o
   4   9  11       12.35        6.12      3.25 o
   5   9  11       21.73       28.58      4.12 o
   6   9  11      128.97      134.86      7.07 o
   7   9  11        0.34        0.78      2.18 o
   8   9  11      163.93      168.06      7.75 o
   2  10  11        1.28       11.08      5.52 o
   3  10  11        8.03        6.32      3.21 o
   4  10  11        1.69        3.61      3.01 o
   5  10  11       75.90       84.20      7.43 o
   6  10  11       29.18       22.29      3.77 o
   7  10  11       12.05       17.94      4.65 o
   1  -4  12        1.07        3.16      3.68 o
   2  -4  12        0.83        4.20      4.65 o
   3  -4  12       49.15       65.32      9.59 o
   4  -4  12       58.22       61.05      9.24 o
  -1  -3  12       25.36       14.34      5.94 o
   0  -3  12       27.09       24.73      6.39 o
   1  -3  12        3.96        4.69      4.48 o
   2  -3  12       52.52       35.28      7.26 o
   3  -3  12       25.39       24.14      6.56 o
   4  -3  12        0.14        2.05      3.54 o
   5  -3  12       89.27      103.53     11.70 o
   6  -3  12        8.46        4.45      4.10 o
  -2  -2  12        4.54        0.90      4.62 o
  -1  -2  12       16.00       12.26      5.11 o
   0  -2  12        1.63        0.73      4.17 o
   1  -2  12      130.21      121.86     11.67 o
   2  -2  12       63.13       81.16     10.18 o
   3  -2  12        7.62       21.11      6.49 o
   4  -2  12      163.83      167.18     13.41 o
   5  -2  12      126.71      144.92     13.23 o
   6  -2  12       26.53       28.27      6.88 o
   7  -2  12       91.72      101.96     11.70 o
  -2  -1  12       81.32       79.08     10.00 o
  -1  -1  12       31.38       36.95      7.64 o
   0  -1  12        4.40        0.97      3.68 o
   1  -1  12        7.70        9.41      4.69 o
   2  -1  12        1.45        2.33      3.89 o
   3  -1  12        6.71        1.63      4.20 o
   4  -1  12       52.37       65.53      9.31 o
   5  -1  12        0.38        1.35      4.31 o
   6  -1  12        4.61        0.66      4.27 o
   7  -1  12        1.73        0.00      3.47 o
   8  -1  12        3.70        5.45      4.31 o
  -1   0  12       11.41       18.65      5.80 o
   0   0  12       15.01       28.37      7.02 o
   1   0  12        2.71        0.00      3.54 o
   2   0  12       63.64       68.07      9.27 o
   3   0  12        0.28        4.58      4.34 o
   4   0  12        2.86        0.00      3.47 o
   5   0  12       51.24       33.76      7.61 o
   6   0  12        8.05        2.43      4.83 o
   7   0  12        0.16        1.22      4.38 o
   8   0  12       11.79       23.79      6.25 o
   9   0  12       36.23       31.53      7.36 o
   0   1  12      408.31      478.42     20.63 o
   1   1  12       54.10       67.23      8.93 o
   2   1  12      174.01      194.38     13.20 o
   3   1  12       14.47       17.89      5.73 o
   4   1  12        5.97        4.17      4.58 o
   5   1  12      181.28      186.01     13.44 o
   6   1  12       53.23       55.81      9.20 o
   7   1  12      122.85      149.05     13.68 o
   8   1  12       28.11       11.98      5.17 o
   9   1  12       79.73       63.97     10.00 o
  -3   2  12        0.58        3.69      3.16 o
  -2   2  12        5.07        8.23      4.72 o
  -1   2  12      107.32       97.97      9.34 o
   1   2  12        0.27        0.87      3.99 o
   2   2  12      107.49       98.73     10.04 o
   3   2  12        4.49        5.04      4.13 o
   4   2  12        4.37        2.54      3.75 o
   5   2  12       20.14       22.09      6.18 o
   6   2  12       87.49       99.50     11.36 o
   7   2  12       39.95       59.28      9.48 o
   8   2  12      186.77      194.86     14.59 o
   9   2  12       60.54       56.85      8.96 o
  -2   3  12       83.68      115.71      7.78 o
  -1   3  12       12.21       15.37     10.87 o
   0   3  12      144.66      140.21      7.48 o
   1   3  12      302.68      283.10      8.38 o
   2   3  12        1.46        2.76      2.29 o
   3   3  12       50.06       46.88      7.99 o
   4   3  12      127.49      121.76     11.39 o
   5   3  12       25.82       20.32      6.39 o
   6   3  12        7.76       15.63      5.76 o
   7   3  12      411.30      397.26     20.21 o
   8   3  12        3.24        2.19      4.62 o
   9   3  12        6.49        1.49      4.17 o
  -2   4  12        1.61        3.79      3.17 o
  -1   4  12        0.26        5.84      3.26 o
   0   4  12        4.99        4.22      2.92 o
   1   4  12       29.71       22.78      6.37 o
   2   4  12        8.96        5.86      2.46 o
   3   4  12       55.31       61.29      4.57 o
   4   4  12       29.42       21.16      3.21 o
   5   4  12       49.37       44.18      4.13 o
   6   4  12      198.30      197.78      8.73 o
   7   4  12      280.57      292.87     17.40 o
   8   4  12        1.20        0.10      4.76 o
   9   4  12        8.00       11.50      5.63 o
  -2   5  12        1.72        0.69      2.79 o
  -1   5  12       34.31       30.55      5.26 o
   0   5  12       32.15       39.01      5.20 o
   1   5  12       43.02       30.31      4.78 o
   2   5  12       18.48       23.76      6.18 o
   3   5  12       90.24       87.56      6.21 o
   4   5  12       13.11        9.84      2.59 o
   5   5  12       38.55       25.76      3.61 o
   6   5  12       30.66       34.09      4.41 o
   7   5  12       38.30       25.60      3.54 o
   8   5  12       62.41       63.14      4.91 o
   9   5  12        8.98        8.43      3.51 o
  -1   6  12        1.93        0.00      2.62 o
   0   6  12       26.05       20.36      4.44 o
   1   6  12       11.37        8.44      3.61 o
   2   6  12        8.99        2.65      2.95 o
   3   6  12        1.18        0.00      3.68 o
   4   6  12      103.88       86.74      5.50 o
   5   6  12        1.44        0.00      2.25 o
   6   6  12       26.64       35.32      6.63 o
   7   6  12        1.37        2.88      2.23 o
   8   6  12        4.31        5.29      2.50 o
   9   6  12        2.18        2.55      2.61 o
   0   7  12      110.57      121.05     10.63 o
   1   7  12      124.19      129.96     11.41 o
   2   7  12        4.72        0.96      2.95 o
   3   7  12       54.40       63.82      6.27 o
   4   7  12      104.00      110.49      6.20 o
   5   7  12       59.03       56.39      8.90 o
   6   7  12        4.93        6.05      2.40 o
   7   7  12       91.52       95.53      6.06 o
   8   7  12       30.13       33.50      4.26 o
   9   7  12        1.70        6.05      2.87 o
   1   8  12       14.83       10.44      5.87 o
   2   8  12        6.95        8.18      3.34 o
   3   8  12       41.74       28.77      6.20 o
   4   8  12        0.09        0.00      2.54 o
   5   8  12        0.51        2.05      2.56 o
   6   8  12        0.17        3.23      2.60 o
   7   8  12        4.04       10.03      2.92 o
   8   8  12        1.97        1.66      2.36 o
   2   9  12       13.08        4.97      4.51 o
   3   9  12       34.03       27.63      5.06 o
   4   9  12        0.01        0.77      2.58 o
   5   9  12       49.94       49.33      6.00 o
   6   9  12       41.09       43.56      4.80 o
   7   9  12        0.40        0.71      2.41 o
   1  -2  13       19.54       20.49      6.15 o
   2  -2  13       52.32       60.95      9.31 o
   3  -2  13        0.85        2.71      4.69 o
   0  -1  13       26.55       26.95      6.77 o
   1  -1  13       11.24       17.23      5.56 o
   2  -1  13       48.52       55.77      9.31 o
   3  -1  13       81.98       93.14     11.32 o
   4  -1  13      131.96       88.56     11.04 o
   5  -1  13        0.16        0.56      4.86 o
   0   0  13        0.82        0.00      4.34 o
   1   0  13        5.42        5.76      4.86 o
   2   0  13       79.30       81.40     10.56 o
   3   0  13       18.49        9.31      5.59 o
   4   0  13        4.52        1.15      4.65 o
   5   0  13       18.52       22.37      6.22 o
   6   0  13       10.55        4.17      5.17 o
   0   1  13       32.59       45.04      8.30 o
   1   1  13        0.43        4.55      4.27 o
   2   1  13      173.61      157.35     12.54 o
   3   1  13        8.63        8.27      5.24 o
   4   1  13       22.23       24.69      6.70 o
   5   1  13      120.13      140.41     13.23 o
   6   1  13       12.51       19.66      5.97 o
   7   1  13      204.67      190.56     15.04 o
   1   2  13        9.44        0.83      4.58 o
   2   2  13       20.81       19.93      6.32 o
   3   2  13        0.62        0.00      4.06 o
   4   2  13       29.08       32.33      7.54 o
   5   2  13       23.93       23.93      7.05 o
   6   2  13        2.61        0.59      4.65 o
   7   2  13        0.44        0.14      4.90 o
  -1   3  13        6.46       10.42      4.76 o
   2   3  13        9.47        5.87      4.65 o
   3   3  13       24.21       33.44      7.50 o
   4   3  13       12.50       11.98      5.35 o
   5   3  13       77.07       85.85     10.70 o
   6   3  13      118.41       93.84     11.46 o
   7   3  13        1.87        0.00      4.48 o
   8   3  13       65.22       54.14     10.18 o
   0   4  13        1.71        2.35      2.89 o
   1   4  13       18.07       14.60      4.01 o
   2   4  13        0.36        2.84      2.77 o
   3   4  13        5.36        1.87      6.82 o
   4   4  13       29.02       20.94      6.36 o
   5   4  13       10.59       10.49      5.17 o
   6   4  13       17.98       11.36      5.07 o
   7   4  13        1.67        5.38      4.65 o
   8   4  13        0.37        4.31      4.79 o
   0   5  13       10.43       11.05      3.53 o
   1   5  13        0.44        2.21      3.51 o
   2   5  13       24.98       22.50      4.48 o
   3   5  13       10.30        1.11      3.30 o
   4   5  13       31.90       29.90      3.95 o
   5   5  13      115.39      120.84      6.45 o
   6   5  13       16.22       17.54      4.53 o
   7   5  13        1.11        0.00      2.66 o
   8   5  13      164.41      194.44     15.25 o
   1   6  13        4.94        7.18      3.35 o
   2   6  13        0.37        0.00      2.88 o
   3   6  13        8.72        7.31      3.17 o
   4   6  13       47.72       39.26      4.40 o
   5   6  13       11.71        9.23      3.10 o
   6   6  13       32.86       23.40      3.64 o
   7   6  13        6.29        5.57      2.72 o
   8   6  13       13.37       13.00      3.83 o
   2   7  13        5.30        6.11      3.29 o
   3   7  13       24.11       23.48      4.38 o
   4   7  13        1.64        4.85      3.11 o
   5   7  13       33.52       31.21      4.09 o
   6   7  13       50.47       60.21      6.88 o
   7   7  13        1.77        1.98      2.37 o
   4   8  13        0.30        1.65      3.02 o
   5   8  13       33.18       31.87      5.10 o
   3   1  14       16.33       20.35      6.22 o
   4   1  14       27.92       28.13      7.95 o
   2   2  14        9.97       16.01      6.29 o
   3   2  14       56.75       57.55      9.55 o
   4   2  14        0.02        0.00      5.11 o
   5   2  14       27.72       12.09      6.18 o
   2   3  14       54.35       61.82      9.79 o
   3   3  14       46.16       60.95      9.55 o
   4   3  14        2.21        3.26      4.79 o
   5   3  14       52.68       72.51     11.01 o
   3   4  14        0.27        7.95      5.14 o
   4   4  14       27.75       36.71      8.02 o
   5   4  14       32.13       23.62      7.47 o
   4   5  14        6.33       10.84      5.70 o
   5   5  14        1.25        2.08      5.00 o
 
